# Supplementary material for: FEM and Analytical Modeling of the Incipient Chip Formation for the Generation of Micro-Features
Source: Materials (Basel). 2021 Jul 6;14(14):3789. doi: 10.3390/ma14143789 (PMC8306726; doi:10.3390/ma14143789)
Supplement: Supplementary file 1 [file materials-14-03789-s001.zip]

Archive with 10 entries (10 files):
- abaqus_inp_files/1_cut_1.inp
- abaqus_inp_files/2_blade_movement.inp
- abaqus_inp_files/3_cut_2.inp
- abaqus_inp_files/4_blade_movement.inp
- abaqus_inp_files/desktop.ini
- abaqus_inp_files/README.gdoc
- AL material-LS dyna-Figure 7-a.avi
- Ansys precut 0.mkv
- Ansys precut 1.txt
- Steel material-LS dyna-Figure7-b.avi
