# Supplementary material for: FEM and Analytical Modeling of the Incipient Chip Formation for the Generation of Micro-Features
Source: Materials (Basel). 2021 Jul 6;14(14):3789. doi: 10.3390/ma14143789 (PMC8306726; doi:10.3390/ma14143789)
Supplement: Supplementary file 1 [file materials-14-03789-s001.zip › abaqus_inp_files/1_cut_1.inp]

*Heading
** Job name: cut_1 Model name: Model-1
** Generated by: Abaqus/CAE 6.14-5
*Preprint, echo=NO, model=NO, history=NO, contact=NO
**
** PARTS
**
*Part, name=blade
*Node
      1, 0.0699461922,  0.150000006
      2,           0.,           0.
      3,  0.214222252,  0.150000006
      4, 0.0658317134,  0.141176477
      5, 0.0617172271,  0.132352948
      6, 0.0576027445,  0.123529412
      7, 0.0534882657,  0.114705883
      8, 0.0493737832,  0.105882354
      9, 0.0452593006, 0.0970588252
     10, 0.0411448181, 0.0882352963
     11, 0.0370303355, 0.0794117674
     12, 0.0329158567, 0.0705882385
     13, 0.0288013723, 0.0617647059
     14, 0.0246868916,  0.052941177
     15,  0.020572409, 0.0441176482
     16, 0.0164579283, 0.0352941193
     17, 0.0123434458, 0.0264705885
     18, 0.00822896417, 0.0176470596
     19, 0.00411448209, 0.00882352982
     20, 0.00823931769, 0.00576923089
     21, 0.0164786354, 0.0115384618
     22, 0.0247179531, 0.0173076931
     23, 0.0329572707, 0.0230769236
     24, 0.0411965884,  0.028846154
     25, 0.0494359061, 0.0346153863
     26, 0.0576752238, 0.0403846167
     27, 0.0659145415, 0.0461538471
     28, 0.0741538554, 0.0519230776
     29, 0.0823931769,  0.057692308
     30, 0.0906324908, 0.0634615421
     31, 0.0988718122, 0.0692307726
     32,  0.107111126,  0.075000003
     33,  0.115350448, 0.0807692334
     34,  0.123589762, 0.0865384638
     35,  0.131829083, 0.0923076943
     36,  0.140068397, 0.0980769247
     37,  0.148307711,  0.103846155
     38,   0.15654704,  0.109615386
     39,  0.164786354,  0.115384616
     40,  0.173025668,  0.121153846
     41,  0.181264982,  0.126923084
     42,   0.18950431,  0.132692307
     43,  0.197743624,  0.138461545
     44,  0.205982938,  0.144230768
     45,  0.203916833,  0.150000006
     46,  0.193611398,  0.150000006
     47,  0.183305964,  0.150000006
     48,  0.173000529,  0.150000006
     49,  0.162695095,  0.150000006
     50,   0.15238966,  0.150000006
     51,  0.142084226,  0.150000006
     52,  0.131778792,  0.150000006
     53,  0.121473357,  0.150000006
     54,  0.111167923,  0.150000006
     55,  0.100862496,  0.150000006
     56, 0.0905570611,  0.150000006
     57, 0.0802516267,  0.150000006
     58, 0.0614641868,  0.110601068
     59, 0.0570939817,  0.102319285
     60, 0.0526611172, 0.0940769464
     61, 0.0483469628, 0.0858317241
     62, 0.0444194674,  0.077235505
     63, 0.0407473743, 0.0687422901
     64, 0.0535989627,  0.044787012
     65, 0.0467395112, 0.0390855148
     66,  0.039004229, 0.0350486785
     67,  0.028529847, 0.0404901505
     68, 0.0228743423, 0.0293940566
     69, 0.0171218384, 0.0233334824
     70, 0.0326530375, 0.0513544679
     71, 0.0368245915,  0.060178481
     72, 0.0605454519, 0.0514418073
     73, 0.0681068897, 0.0582866557
     74, 0.0768448636, 0.0641833618
     75, 0.0853422284, 0.0698931739
     76, 0.0934745967, 0.0757986307
     77,  0.101483867, 0.0815434679
     78, 0.0659717396,  0.118925579
     79,  0.111441068,  0.141011879
     80,  0.117616892, 0.0926295519
     81,  0.125478134, 0.0986584499
     82,   0.13176696,  0.140902966
     83,  0.133184388,  0.105191186
     84,   0.15155223,  0.141148433
     85,  0.160961032,  0.141190648
     86,  0.170030594,  0.140364632
     87,  0.169785336,  0.128454253
     88,  0.178178594,  0.136614248
     89,  0.160980836,  0.123645417
     90,  0.150033534,  0.119896762
     91,  0.140970707,  0.112094559
     92,  0.141756475,  0.141111225
     93,  0.121657848,  0.140956506
     94,  0.109639704, 0.0870307162
     95,  0.101340942,  0.140828431
     96, 0.0909863934,  0.139965445
     97, 0.0711932182,  0.127480328
     98, 0.0785742179,  0.137259796
     99, 0.0848782212,   0.12791279
    100, 0.0650976598, 0.0981783047
    101, 0.0554297082,  0.083275862
    102, 0.0785779208,  0.121522821
    103, 0.0381783806, 0.0423326232
    104, 0.0454917736, 0.0585486367
    105,  0.041085843, 0.0504381694
    106, 0.0601960756, 0.0904468819
    107, 0.0737640932,   0.11397931
    108, 0.0695741102,  0.106129274
    109, 0.0497772731, 0.0670258775
    110, 0.0307910386, 0.0315684937
    111,  0.159668773,  0.132412463
    112,  0.132403627,  0.120176926
    113, 0.0878746286,  0.082387276
    114,  0.111902647, 0.0984979421
    115, 0.0721758083, 0.0704812631
    116,  0.150785625,  0.131615564
    117, 0.0956216082,  0.088534385
    118, 0.0803348497, 0.0759817511
    119,  0.104207791, 0.0934965834
    120,  0.125860214,  0.111303739
    121, 0.0610560514, 0.0650872663
    122, 0.0540225171, 0.0558867306
    123,  0.119110182,   0.10442356
    124,  0.141392291,  0.124221116
    125,  0.121715069,  0.131873026
    126,   0.14148812,  0.132063001
    127,  0.102150097,  0.132067978
    128,  0.131781638,  0.131413281
    129,  0.111617431,  0.132344633
    130, 0.0932860672,  0.131526724
    131, 0.0783733055,  0.101529516
    132, 0.0678000525, 0.0850661024
    133, 0.0609650239, 0.0743178949
    134, 0.0611118637, 0.0807718709
    135,  0.081594862,  0.109385349
    136, 0.0850667506,   0.11623022
    137, 0.0901677087,  0.121322647
    138, 0.0815638304, 0.0886132717
    139,  0.118064515,  0.115704507
    140,  0.121088766,  0.123249508
    141,  0.112668999,   0.10961204
    142, 0.0891606584, 0.0970160887
    143,  0.106763192,  0.104031451
    144,  0.100140885,  0.100183211
    145,  0.111664094,  0.124372013
    146,  0.102246091,  0.122484989
    147, 0.0950450525,  0.125201672
    148, 0.0901497528,  0.106700063
    149, 0.0903584808,  0.112869292
    150,  0.106670983,  0.114751823
    151, 0.0753255263, 0.0814346895
    152, 0.0957737267,  0.116099954
    153,  0.099913761,  0.108493827
    154,  0.201243341,   0.14586699
    155,  0.195649937,  0.141611069
    156,  0.194388494,  0.146001697
    157,  0.188060209,  0.144582868
    158,  0.187528431,  0.138447687
    159,  0.166597009,  0.133390695
    160, 0.0444653556, 0.0429686569
    161, 0.0483487137, 0.0485527664
    162, 0.0523425341, 0.0751735568
    163, 0.0691719577, 0.0768999532
    164,  0.112097591,  0.118475817
    165, 0.0734407976, 0.0935122371
*Element, type=CPE3T
1,  19,   2,  20
2,  67,  68, 110
3, 153, 144, 143
4, 156, 155, 154
5, 151, 132, 163
*Element, type=CPE4RT
  6,  31,  76,  75,  30
  7,   8,   9,  60,  59
  8,  59,  58,   7,   8
  9,  62,  61,  10,  11
 10,  63,  62,  11,  12
 11, 103, 105,  70,  67
 12,  26,  64,  65,  25
 13,  25,  65,  66,  24
 14,  66, 103,  67, 110
 15,  16,  68,  67,  15
 16,  23, 110,  68,  22
 17,  22,  68,  69,  21
 18,  21,  69,  17,  18
 19,  20,  21,  18,  19
 20,  71,  70, 105, 104
 21,  67,  70,  14,  15
 22,  28,  73,  72,  27
 23,  29,  74,  73,  28
 24,  76,  31,  32,  77
 25,  30,  75,  74,  29
 26, 152, 153, 150, 146
 27,  58,  78,   6,   7
 28,  94,  80, 114, 119
 29,  83,  36,  37,  91
 30,  81,  83, 120, 123
 31,  35,  81,  80,  34
 32,  51,  92,  84,  50
 33,  50,  84,  85,  49
 34,  49,  85,  86,  48
 35,  87, 159, 111,  89
 36,  88,  86, 159,  87
 37,  46, 156, 154,  45
 38,  45, 154,  44,   3
 39, 158, 155, 156, 157
 40,  48,  86,  88,  47
 41,  89, 111, 116,  90
 42,  40,  87,  89,  39
 43,  91,  90, 124, 112
 44,  52,  82,  92,  51
 45,  54,  79,  93,  53
 46,  55,  95,  79,  54
 47,  78, 107, 102,  97
 48,  57,  98,  96,  56
 49,  78,  97,   5,   6
 50,   1,   4,  98,  57
 51,   9,  10,  61,  60
 52, 118, 115,  74,  75
 53, 113, 118,  75,  76
 54, 133, 121, 115, 163
 55, 115, 121,  73,  74
 56,  12,  13,  71,  63
 57,  27,  72,  64,  26
 58,  68,  16,  17,  69
 59,  13,  14,  70,  71
 60, 122, 121, 109, 104
 61, 121, 133, 162, 109
 62, 106, 101, 134, 132
 63,  77,  32,  33,  94
 64,  94,  33,  34,  80
 65,  59, 100, 108,  58
 66, 144, 153, 148, 142
 67,  56,  96,  95,  55
 68,  81,  35,  36,  83
 69,  38,  90,  91,  37
 70, 120,  83,  91, 112
 71,  82,  52,  53,  93
 72,  39,  89,  90,  38
 73,  41,  88,  87,  40
 74,  88,  41,  42, 158
 75, 155, 158,  42,  43
 76, 116, 111,  85,  84
 77,  90, 116, 126, 124
 78, 126, 128, 112, 124
 79, 125, 128,  82,  93
 80, 145, 164, 139, 140
 81, 137, 147, 130,  99
 82, 130, 127,  95,  96
 83,  99,  98,  97, 102
 84,  96,  98,  99, 130
 85,   4,   5,  97,  98
 86, 107,  78,  58, 108
 87,  59,  60, 106, 100
 88, 106,  60,  61, 101
 89,  61,  62, 162, 101
 90,  62,  63, 109, 162
 91, 108, 131, 135, 107
 92, 103,  66,  65, 160
 93, 161, 122, 104, 105
 94,  63,  71, 104, 109
 95,  64,  72, 122, 161
 96, 105, 103, 160, 161
 97,  64, 161, 160,  65
 98, 119, 117,  77,  94
 99, 142, 138, 113, 117
100, 110,  23,  24,  66
101,  86,  85, 111, 159
102, 140, 112, 128, 125
103,  76,  77, 117, 113
104,  80,  81, 123, 114
105, 139, 141, 123, 120
106, 126, 116,  84,  92
107, 163, 132, 134, 133
108, 151, 138, 165, 132
109, 164, 150, 141, 139
110, 142, 148, 135, 131
111, 128, 126,  92,  82
112, 140, 139, 120, 112
113,  72,  73, 121, 122
114, 127, 129,  79,  95
115,  93,  79, 129, 125
116, 145, 140, 125, 129
117, 146, 145, 129, 127
118, 137,  99, 102, 136
119, 107, 135, 136, 102
120, 131, 108, 100, 165
121, 100, 106, 132, 165
122, 133, 134, 101, 162
123, 118, 113, 138, 151
124, 115, 118, 151, 163
125, 141, 143, 114, 123
126, 147, 146, 127, 130
127, 138, 142, 131, 165
128, 117, 119, 144, 142
129, 135, 148, 149, 136
130, 119, 114, 143, 144
131, 146, 150, 164, 145
132, 152, 137, 136, 149
133, 143, 141, 150, 153
134, 152, 146, 147, 137
135,  43,  44, 154, 155
136, 157, 156,  46,  47
137,  47,  88, 158, 157
138, 153, 152, 149, 148
*Node
    166,           0.,           0.,           0.
*Nset, nset=blade-RefPt_, internal
166, 
*Nset, nset=faces_blade, generate
   1,  165,    1
*Elset, elset=faces_blade, generate
   1,  138,    1
*Elset, elset=_surface_blade_S1, internal
   1,   7,  19,  50,  51,  56,  59,  85, 135
*Elset, elset=_surface_blade_S3, internal
   8,   9,  10,  18,  19,  21,  27,  38,  49,  75, 136
*Elset, elset=_surface_blade_S4, internal
  6, 12, 13, 15, 16, 17, 22, 23, 25, 31, 32, 33, 34, 37, 38, 40
 42, 44, 45, 46, 48, 50, 57, 67, 69, 72, 73
*Elset, elset=_surface_blade_S2, internal
   1,  24,  29,  58,  63,  64,  68,  71,  74, 100
*Surface, type=ELEMENT, name=surface_blade
_surface_blade_S1, S1
_surface_blade_S3, S3
_surface_blade_S4, S4
_surface_blade_S2, S2
** Section: section_blade
*Solid Section, elset=faces_blade, material=tool
1.,
*End Part
**  
*Part, name=solid
*Node
      1,  0.600000024,  0.300000012
      2,           0.,  0.300000012
      3,           0.,           0.
      4,  0.080384627,           0.
      5,  0.180384621,           0.
      6,  0.699999988,  0.300000012
      7,   0.28038463,           0.
      8,  0.800000012,  0.300000012
      9,  0.380384624,           0.
     10,  0.899999976,  0.300000012
     11,  0.480384618,           0.
     12,           1.,  0.300000012
     13,   1.10000002,           0.
     14,   1.10000002,  0.300000012
     15, 0.0847147554, 0.00249999994
     16, 0.0890448838, 0.00499999989
     17, 0.0933750123, 0.00749999983
     18, 0.0977051407, 0.00999999978
     19,  0.102035269, 0.0125000002
     20,  0.106365398, 0.0149999997
     21,  0.110695526, 0.0175000001
     22,  0.115025654, 0.0199999996
     23,  0.119355783, 0.0225000009
     24,  0.123685911, 0.0250000004
     25,   0.12801604, 0.0274999999
     26,  0.132346168, 0.0299999993
     27,  0.136676297, 0.0324999988
     28,  0.141006425, 0.0350000001
     29,  0.145336553, 0.0375000015
     30,  0.149666682, 0.0399999991
     31,   0.15399681, 0.0425000004
     32,  0.158326939, 0.0450000018
     33,  0.162657067, 0.0474999994
     34,  0.166987196, 0.0500000007
     35,  0.171317324, 0.0524999984
     36,  0.175647452, 0.0549999997
     37,  0.179977581,  0.057500001
     38,  0.184307694, 0.0599999987
     39,  0.188637823,       0.0625
     40,  0.192967951, 0.0649999976
     41,   0.19729808, 0.0675000027
     42,  0.201628208, 0.0700000003
     43,  0.205958337, 0.0724999979
     44,  0.210288465,  0.075000003
     45,  0.214618593, 0.0775000006
     46,  0.218948722, 0.0799999982
     47,   0.22327885, 0.0825000033
     48,  0.227608979, 0.0850000009
     49,  0.231939107, 0.0874999985
     50,  0.236269236, 0.0900000036
     51,  0.240599364, 0.0925000012
     52,  0.244929492, 0.0949999988
     53,  0.249259621, 0.0974999964
     54,  0.253589749,  0.100000001
     55,  0.257919878,  0.102499999
     56,  0.262250006,  0.104999997
     57,  0.266580135,  0.107500002
     58,  0.270910263,  0.109999999
     59,  0.275240391,  0.112499997
     60,   0.27957052,  0.115000002
     61,  0.283900648,       0.1175
     62,  0.288230777,  0.119999997
     63,  0.292560905,  0.122500002
     64,  0.296891034,        0.125
     65,  0.301221162,  0.127499998
     66,  0.305551291,  0.129999995
     67,  0.309881419,  0.132499993
     68,  0.314211547,  0.135000005
     69,  0.318541676,  0.137500003
     70,  0.322871804,  0.140000001
     71,  0.327201933,  0.142499998
     72,  0.331532061,  0.144999996
     73,   0.33586219,  0.147499993
     74,  0.340192318,  0.150000006
     75,  0.344522446,  0.152500004
     76,  0.348852575,  0.155000001
     77,  0.353182703,  0.157499999
     78,  0.357512832,  0.159999996
     79,   0.36184296,  0.162499994
     80,  0.366173089,  0.165000007
     81,  0.370503217,  0.167500004
     82,  0.374833345,  0.170000002
     83,  0.379163474,  0.172499999
     84,  0.383493602,  0.174999997
     85,  0.387823731,  0.177499995
     86,  0.392153859,  0.180000007
     87,  0.396483988,  0.182500005
     88,  0.400814116,  0.185000002
     89,  0.405144244,       0.1875
     90,  0.409474373,  0.189999998
     91,  0.413804501,  0.192499995
     92,   0.41813463,  0.194999993
     93,  0.422464758,  0.197500005
     94,  0.426794887,  0.200000003
     95,  0.431125015,  0.202500001
     96,  0.435455143,  0.204999998
     97,  0.439785272,  0.207499996
     98,    0.4441154,  0.209999993
     99,  0.448445529,  0.212500006
    100,  0.452775657,  0.215000004
    101,  0.457105786,  0.217500001
    102,  0.461435914,  0.219999999
    103,  0.465766042,  0.222499996
    104,  0.470096171,  0.224999994
    105,  0.474426299,  0.227500007
    106,  0.478756428,  0.230000004
    107,  0.483086526,  0.232500002
    108,  0.487416655,  0.234999999
    109,  0.491746783,  0.237499997
    110,  0.496076912,  0.239999995
    111,   0.50040704,  0.242500007
    112,  0.504737198,  0.245000005
    113,  0.509067297,  0.247500002
    114,  0.513397455,         0.25
    115,  0.517727554,  0.252499998
    116,  0.522057712,  0.254999995
    117,  0.526387811,  0.257499993
    118,  0.530717969,   0.25999999
    119,  0.535048068,  0.262499988
    120,  0.539378226,  0.264999986
    121,  0.543708324,  0.267500013
    122,  0.548038483,  0.270000011
    123,  0.552368581,  0.272500008
    124,   0.55669874,  0.275000006
    125,  0.561028838,  0.277500004
    126,  0.565358996,  0.280000001
    127,  0.569689095,  0.282499999
    128,  0.574019253,  0.284999996
    129,  0.578349352,  0.287499994
    130,   0.58267951,  0.289999992
    131,  0.587009609,  0.292499989
    132,  0.591339767,  0.294999987
    133,  0.595669866,  0.297500014
    134,  0.595000029,  0.300000012
    135,  0.589999974,  0.300000012
    136,  0.584999979,  0.300000012
    137,  0.579999983,  0.300000012
    138,  0.574999988,  0.300000012
    139,  0.569999993,  0.300000012
    140,  0.564999998,  0.300000012
    141,  0.560000002,  0.300000012
    142,  0.555000007,  0.300000012
    143,  0.550000012,  0.300000012
    144,  0.545000017,  0.300000012
    145,  0.540000021,  0.300000012
    146,  0.535000026,  0.300000012
    147,  0.529999971,  0.300000012
    148,  0.524999976,  0.300000012
    149,  0.519999981,  0.300000012
    150,  0.514999986,  0.300000012
    151,   0.50999999,  0.300000012
    152,  0.504999995,  0.300000012
    153,          0.5,  0.300000012
    154,  0.495000005,  0.300000012
    155,   0.49000001,  0.300000012
    156,  0.485000014,  0.300000012
    157,  0.479999989,  0.300000012
    158,  0.474999994,  0.300000012
    159,  0.469999999,  0.300000012
    160,  0.465000004,  0.300000012
    161,  0.460000008,  0.300000012
    162,  0.455000013,  0.300000012
    163,  0.449999988,  0.300000012
    164,  0.444999993,  0.300000012
    165,  0.439999998,  0.300000012
    166,  0.435000002,  0.300000012
    167,  0.430000007,  0.300000012
    168,  0.425000012,  0.300000012
    169,  0.419999987,  0.300000012
    170,  0.414999992,  0.300000012
    171,  0.409999996,  0.300000012
    172,  0.405000001,  0.300000012
    173,  0.400000006,  0.300000012
    174,  0.395000011,  0.300000012
    175,  0.389999986,  0.300000012
    176,   0.38499999,  0.300000012
    177,  0.379999995,  0.300000012
    178,        0.375,  0.300000012
    179,  0.370000005,  0.300000012
    180,   0.36500001,  0.300000012
    181,  0.360000014,  0.300000012
    182,  0.354999989,  0.300000012
    183,  0.349999994,  0.300000012
    184,  0.344999999,  0.300000012
    185,  0.340000004,  0.300000012
    186,  0.335000008,  0.300000012
    187,  0.330000013,  0.300000012
    188,  0.324999988,  0.300000012
    189,  0.319999993,  0.300000012
    190,  0.314999998,  0.300000012
    191,  0.310000002,  0.300000012
    192,  0.305000007,  0.300000012
    193,  0.300000012,  0.300000012
    194,  0.294999987,  0.300000012
    195,  0.289999992,  0.300000012
    196,  0.284999996,  0.300000012
    197,  0.280000001,  0.300000012
    198,  0.275000006,  0.300000012
    199,  0.270000011,  0.300000012
    200,  0.264999986,  0.300000012
    201,   0.25999999,  0.300000012
    202,  0.254999995,  0.300000012
    203,         0.25,  0.300000012
    204,  0.245000005,  0.300000012
    205,  0.239999995,  0.300000012
    206,  0.234999999,  0.300000012
    207,  0.230000004,  0.300000012
    208,  0.224999994,  0.300000012
    209,  0.219999999,  0.300000012
    210,  0.215000004,  0.300000012
    211,  0.209999993,  0.300000012
    212,  0.204999998,  0.300000012
    213,  0.200000003,  0.300000012
    214,  0.194999993,  0.300000012
    215,  0.189999998,  0.300000012
    216,  0.185000002,  0.300000012
    217,  0.180000007,  0.300000012
    218,  0.174999997,  0.300000012
    219,  0.170000002,  0.300000012
    220,  0.165000007,  0.300000012
    221,  0.159999996,  0.300000012
    222,  0.155000001,  0.300000012
    223,  0.150000006,  0.300000012
    224,  0.144999996,  0.300000012
    225,  0.140000001,  0.300000012
    226,  0.135000005,  0.300000012
    227,  0.129999995,  0.300000012
    228,        0.125,  0.300000012
    229,  0.119999997,  0.300000012
    230,  0.115000002,  0.300000012
    231,  0.109999999,  0.300000012
    232,  0.104999997,  0.300000012
    233,  0.100000001,  0.300000012
    234, 0.0949999988,  0.300000012
    235, 0.0900000036,  0.300000012
    236, 0.0850000009,  0.300000012
    237, 0.0799999982,  0.300000012
    238,  0.075000003,  0.300000012
    239, 0.0700000003,  0.300000012
    240, 0.0649999976,  0.300000012
    241, 0.0599999987,  0.300000012
    242, 0.0549999997,  0.300000012
    243, 0.0500000007,  0.300000012
    244, 0.0450000018,  0.300000012
    245, 0.0399999991,  0.300000012
    246, 0.0350000001,  0.300000012
    247, 0.0299999993,  0.300000012
    248, 0.0250000004,  0.300000012
    249, 0.0199999996,  0.300000012
    250, 0.0149999997,  0.300000012
    251, 0.00999999978,  0.300000012
    252, 0.00499999989,  0.300000012
    253,           0.,  0.294999987
    254,           0.,  0.289999992
    255,           0.,  0.284999996
    256,           0.,  0.280000001
    257,           0.,  0.275000006
    258,           0.,  0.270000011
    259,           0.,  0.264999986
    260,           0.,   0.25999999
    261,           0.,  0.254999995
    262,           0.,         0.25
    263,           0.,  0.245000005
    264,           0.,  0.239999995
    265,           0.,  0.234999999
    266,           0.,  0.230000004
    267,           0.,  0.224999994
    268,           0.,  0.219999999
    269,           0.,  0.215000004
    270,           0.,  0.209999993
    271,           0.,  0.204999998
    272,           0.,  0.200000003
    273,           0.,  0.194999993
    274,           0.,  0.189999998
    275,           0.,  0.185000002
    276,           0.,  0.180000007
    277,           0.,  0.174999997
    278,           0.,  0.170000002
    279,           0.,  0.165000007
    280,           0.,  0.159999996
    281,           0.,  0.155000001
    282,           0.,  0.150000006
    283,           0.,  0.144999996
    284,           0.,  0.140000001
    285,           0.,  0.135000005
    286,           0.,  0.129999995
    287,           0.,        0.125
    288,           0.,  0.119999997
    289,           0.,  0.115000002
    290,           0.,  0.109999999
    291,           0.,  0.104999997
    292,           0.,  0.100000001
    293,           0., 0.0949999988
    294,           0., 0.0900000036
    295,           0., 0.0850000009
    296,           0., 0.0799999982
    297,           0.,  0.075000003
    298,           0., 0.0700000003
    299,           0., 0.0649999976
    300,           0., 0.0599999987
    301,           0., 0.0549999997
    302,           0., 0.0500000007
    303,           0., 0.0450000018
    304,           0., 0.0399999991
    305,           0., 0.0350000001
    306,           0., 0.0299999993
    307,           0., 0.0250000004
    308,           0., 0.0199999996
    309,           0., 0.0149999997
    310,           0., 0.00999999978
    311,           0., 0.00499999989
    312, 0.00502403919,           0.
    313, 0.0100480784,           0.
    314, 0.0150721176,           0.
    315, 0.0200961567,           0.
    316, 0.0251201969,           0.
    317, 0.0301442351,           0.
    318, 0.0351682752,           0.
    319, 0.0401923135,           0.
    320, 0.0452163517,           0.
    321, 0.0502403937,           0.
    322,  0.055264432,           0.
    323, 0.0602884702,           0.
    324, 0.0653125122,           0.
    325, 0.0703365505,           0.
    326, 0.0753605887,           0.
    327,  0.695454538,  0.300000012
    328,  0.690909088,  0.300000012
    329,  0.686363637,  0.300000012
    330,  0.681818187,  0.300000012
    331,  0.677272737,  0.300000012
    332,  0.672727287,  0.300000012
    333,  0.668181837,  0.300000012
    334,  0.663636386,  0.300000012
    335,  0.659090936,  0.300000012
    336,  0.654545426,  0.300000012
    337,  0.649999976,  0.300000012
    338,  0.645454526,  0.300000012
    339,  0.640909076,  0.300000012
    340,  0.636363626,  0.300000012
    341,  0.631818175,  0.300000012
    342,  0.627272725,  0.300000012
    343,  0.622727275,  0.300000012
    344,  0.618181825,  0.300000012
    345,  0.613636374,  0.300000012
    346,  0.609090924,  0.300000012
    347,  0.604545474,  0.300000012
    348, 0.0853846297,           0.
    349, 0.0903846249,           0.
    350, 0.0953846276,           0.
    351,   0.10038463,           0.
    352,  0.105384625,           0.
    353,  0.110384628,           0.
    354,  0.115384623,           0.
    355,  0.120384626,           0.
    356,  0.125384629,           0.
    357,  0.130384624,           0.
    358,  0.135384634,           0.
    359,  0.140384629,           0.
    360,  0.145384625,           0.
    361,   0.15038462,           0.
    362,   0.15538463,           0.
    363,  0.160384625,           0.
    364,   0.16538462,           0.
    365,  0.170384631,           0.
    366,  0.175384626,           0.
    367,  0.184714749, 0.00249999994
    368,  0.189044878, 0.00499999989
    369,  0.193375006, 0.00749999983
    370,  0.197705135, 0.00999999978
    371,  0.202035263, 0.0125000002
    372,  0.206365392, 0.0149999997
    373,   0.21069552, 0.0175000001
    374,  0.215025648, 0.0199999996
    375,  0.219355777, 0.0225000009
    376,  0.223685905, 0.0250000004
    377,  0.228016034, 0.0274999999
    378,  0.232346162, 0.0299999993
    379,  0.236676291, 0.0324999988
    380,  0.241006419, 0.0350000001
    381,  0.245336547, 0.0375000015
    382,  0.249666676, 0.0399999991
    383,  0.253996819, 0.0425000004
    384,  0.258326948, 0.0450000018
    385,  0.262657046, 0.0474999994
    386,  0.266987175, 0.0500000007
    387,  0.271317303, 0.0524999984
    388,  0.275647432, 0.0549999997
    389,   0.27997756,  0.057500001
    390,  0.284307688, 0.0599999987
    391,  0.288637817,       0.0625
    392,  0.292967945, 0.0649999976
    393,  0.297298074, 0.0675000027
    394,  0.301628202, 0.0700000003
    395,  0.305958331, 0.0724999979
    396,  0.310288459,  0.075000003
    397,  0.314618587, 0.0775000006
    398,  0.318948716, 0.0799999982
    399,  0.323278844, 0.0825000033
    400,  0.327608973, 0.0850000009
    401,  0.331939101, 0.0874999985
    402,   0.33626923, 0.0900000036
    403,  0.340599358, 0.0925000012
    404,  0.344929487, 0.0949999988
    405,  0.349259615, 0.0974999964
    406,  0.353589743,  0.100000001
    407,  0.357919872,  0.102499999
    408,      0.36225,  0.104999997
    409,  0.366580129,  0.107500002
    410,  0.370910257,  0.109999999
    411,  0.375240386,  0.112499997
    412,  0.379570514,  0.115000002
    413,  0.383900642,       0.1175
    414,  0.388230771,  0.119999997
    415,  0.392560899,  0.122500002
    416,  0.396891028,        0.125
    417,  0.401221156,  0.127499998
    418,  0.405551285,  0.129999995
    419,  0.409881413,  0.132499993
    420,  0.414211541,  0.135000005
    421,   0.41854167,  0.137500003
    422,  0.422871798,  0.140000001
    423,  0.427201927,  0.142499998
    424,  0.431532055,  0.144999996
    425,  0.435862184,  0.147499993
    426,  0.440192312,  0.150000006
    427,   0.44452244,  0.152500004
    428,  0.448852569,  0.155000001
    429,  0.453182697,  0.157499999
    430,  0.457512826,  0.159999996
    431,  0.461842954,  0.162499994
    432,  0.466173083,  0.165000007
    433,  0.470503211,  0.167500004
    434,  0.474833339,  0.170000002
    435,  0.479163468,  0.172499999
    436,  0.483493596,  0.174999997
    437,  0.487823725,  0.177499995
    438,  0.492153853,  0.180000007
    439,  0.496483982,  0.182500005
    440,   0.50081408,  0.185000002
    441,  0.505144238,       0.1875
    442,  0.509474337,  0.189999998
    443,  0.513804495,  0.192499995
    444,  0.518134594,  0.194999993
    445,  0.522464752,  0.197500005
    446,  0.526794851,  0.200000003
    447,  0.531125009,  0.202500001
    448,  0.535455108,  0.204999998
    449,  0.539785266,  0.207499996
    450,  0.544115365,  0.209999993
    451,  0.548445523,  0.212500006
    452,  0.552775621,  0.215000004
    453,   0.55710578,  0.217500001
    454,  0.561435878,  0.219999999
    455,  0.565766037,  0.222499996
    456,  0.570096135,  0.224999994
    457,  0.574426293,  0.227500007
    458,  0.578756392,  0.230000004
    459,   0.58308655,  0.232500002
    460,  0.587416649,  0.234999999
    461,  0.591746807,  0.237499997
    462,  0.596076906,  0.239999995
    463,  0.600407064,  0.242500007
    464,  0.604737163,  0.245000005
    465,  0.609067321,  0.247500002
    466,  0.613397419,         0.25
    467,  0.617727578,  0.252499998
    468,  0.622057676,  0.254999995
    469,  0.626387835,  0.257499993
    470,  0.630717933,   0.25999999
    471,  0.635048091,  0.262499988
    472,   0.63937819,  0.264999986
    473,  0.643708348,  0.267500013
    474,  0.648038447,  0.270000011
    475,  0.652368605,  0.272500008
    476,  0.656698704,  0.275000006
    477,  0.661028862,  0.277500004
    478,  0.665358961,  0.280000001
    479,  0.669689119,  0.282499999
    480,  0.674019217,  0.284999996
    481,  0.678349376,  0.287499994
    482,  0.682679474,  0.289999992
    483,  0.687009633,  0.292499989
    484,  0.691339731,  0.294999987
    485,  0.695669889,  0.297500014
    486,  0.795454562,  0.300000012
    487,  0.790909111,  0.300000012
    488,  0.786363661,  0.300000012
    489,  0.781818211,  0.300000012
    490,  0.777272701,  0.300000012
    491,  0.772727251,  0.300000012
    492,  0.768181801,  0.300000012
    493,  0.763636351,  0.300000012
    494,    0.7590909,  0.300000012
    495,   0.75454545,  0.300000012
    496,         0.75,  0.300000012
    497,   0.74545455,  0.300000012
    498,    0.7409091,  0.300000012
    499,  0.736363649,  0.300000012
    500,  0.731818199,  0.300000012
    501,  0.727272749,  0.300000012
    502,  0.722727299,  0.300000012
    503,  0.718181789,  0.300000012
    504,  0.713636339,  0.300000012
    505,  0.709090889,  0.300000012
    506,  0.704545438,  0.300000012
    507,  0.185384631,           0.
    508,  0.190384626,           0.
    509,  0.195384622,           0.
    510,  0.200384632,           0.
    511,  0.205384627,           0.
    512,  0.210384622,           0.
    513,  0.215384632,           0.
    514,  0.220384628,           0.
    515,  0.225384623,           0.
    516,  0.230384633,           0.
    517,  0.235384628,           0.
    518,  0.240384623,           0.
    519,  0.245384634,           0.
    520,  0.250384629,           0.
    521,  0.255384624,           0.
    522,  0.260384619,           0.
    523,  0.265384614,           0.
    524,   0.27038464,           0.
    525,  0.275384635,           0.
    526,  0.284714758, 0.00249999994
    527,  0.289044887, 0.00499999989
    528,  0.293375015, 0.00749999983
    529,  0.297705144, 0.00999999978
    530,  0.302035272, 0.0125000002
    531,  0.306365401, 0.0149999997
    532,  0.310695529, 0.0175000001
    533,  0.315025657, 0.0199999996
    534,  0.319355786, 0.0225000009
    535,  0.323685914, 0.0250000004
    536,  0.328016043, 0.0274999999
    537,  0.332346171, 0.0299999993
    538,    0.3366763, 0.0324999988
    539,  0.341006428, 0.0350000001
    540,  0.345336556, 0.0375000015
    541,  0.349666685, 0.0399999991
    542,  0.353996813, 0.0425000004
    543,  0.358326942, 0.0450000018
    544,   0.36265707, 0.0474999994
    545,  0.366987199, 0.0500000007
    546,  0.371317327, 0.0524999984
    547,  0.375647455, 0.0549999997
    548,  0.379977584,  0.057500001
    549,  0.384307712, 0.0599999987
    550,  0.388637841,       0.0625
    551,  0.392967969, 0.0649999976
    552,  0.397298098, 0.0675000027
    553,  0.401628226, 0.0700000003
    554,  0.405958354, 0.0724999979
    555,  0.410288483,  0.075000003
    556,  0.414618611, 0.0775000006
    557,   0.41894874, 0.0799999982
    558,  0.423278868, 0.0825000033
    559,  0.427608997, 0.0850000009
    560,  0.431939125, 0.0874999985
    561,  0.436269253, 0.0900000036
    562,  0.440599352, 0.0925000012
    563,  0.444929481, 0.0949999988
    564,  0.449259609, 0.0974999964
    565,  0.453589737,  0.100000001
    566,  0.457919866,  0.102499999
    567,  0.462249994,  0.104999997
    568,  0.466580123,  0.107500002
    569,  0.470910251,  0.109999999
    570,   0.47524038,  0.112499997
    571,  0.479570508,  0.115000002
    572,  0.483900636,       0.1175
    573,  0.488230765,  0.119999997
    574,  0.492560893,  0.122500002
    575,  0.496891022,        0.125
    576,   0.50122118,  0.127499998
    577,  0.505551279,  0.129999995
    578,  0.509881437,  0.132499993
    579,  0.514211535,  0.135000005
    580,  0.518541694,  0.137500003
    581,  0.522871792,  0.140000001
    582,  0.527201951,  0.142499998
    583,  0.531532049,  0.144999996
    584,  0.535862207,  0.147499993
    585,  0.540192306,  0.150000006
    586,  0.544522464,  0.152500004
    587,  0.548852563,  0.155000001
    588,  0.553182721,  0.157499999
    589,   0.55751282,  0.159999996
    590,  0.561842978,  0.162499994
    591,  0.566173077,  0.165000007
    592,  0.570503235,  0.167500004
    593,  0.574833333,  0.170000002
    594,  0.579163492,  0.172499999
    595,   0.58349359,  0.174999997
    596,  0.587823749,  0.177499995
    597,  0.592153847,  0.180000007
    598,  0.596484005,  0.182500005
    599,  0.600814104,  0.185000002
    600,  0.605144262,       0.1875
    601,  0.609474361,  0.189999998
    602,  0.613804519,  0.192499995
    603,  0.618134618,  0.194999993
    604,  0.622464776,  0.197500005
    605,  0.626794875,  0.200000003
    606,  0.631125033,  0.202500001
    607,  0.635455132,  0.204999998
    608,   0.63978529,  0.207499996
    609,  0.644115388,  0.209999993
    610,  0.648445487,  0.212500006
    611,  0.652775645,  0.215000004
    612,  0.657105744,  0.217500001
    613,  0.661435902,  0.219999999
    614,  0.665766001,  0.222499996
    615,  0.670096159,  0.224999994
    616,  0.674426258,  0.227500007
    617,  0.678756416,  0.230000004
    618,  0.683086514,  0.232500002
    619,  0.687416673,  0.234999999
    620,  0.691746771,  0.237499997
    621,   0.69607693,  0.239999995
    622,  0.700407028,  0.242500007
    623,  0.704737186,  0.245000005
    624,  0.709067285,  0.247500002
    625,  0.713397443,         0.25
    626,  0.717727542,  0.252499998
    627,    0.7220577,  0.254999995
    628,  0.726387799,  0.257499993
    629,  0.730717957,   0.25999999
    630,  0.735048056,  0.262499988
    631,  0.739378214,  0.264999986
    632,  0.743708313,  0.267500013
    633,  0.748038471,  0.270000011
    634,  0.752368569,  0.272500008
    635,  0.756698728,  0.275000006
    636,  0.761028826,  0.277500004
    637,  0.765358984,  0.280000001
    638,  0.769689083,  0.282499999
    639,  0.774019241,  0.284999996
    640,   0.77834934,  0.287499994
    641,  0.782679498,  0.289999992
    642,  0.787009597,  0.292499989
    643,  0.791339755,  0.294999987
    644,  0.795669854,  0.297500014
    645,  0.895238101,  0.300000012
    646,  0.890476167,  0.300000012
    647,  0.885714293,  0.300000012
    648,  0.880952358,  0.300000012
    649,  0.876190484,  0.300000012
    650,  0.871428549,  0.300000012
    651,  0.866666675,  0.300000012
    652,   0.86190474,  0.300000012
    653,  0.857142866,  0.300000012
    654,  0.852380931,  0.300000012
    655,  0.847619057,  0.300000012
    656,  0.842857122,  0.300000012
    657,  0.838095248,  0.300000012
    658,  0.833333313,  0.300000012
    659,  0.828571439,  0.300000012
    660,  0.823809505,  0.300000012
    661,   0.81904763,  0.300000012
    662,  0.814285696,  0.300000012
    663,  0.809523821,  0.300000012
    664,  0.804761887,  0.300000012
    665,   0.28564778,           0.
    666,  0.290910929,           0.
    667,  0.296174109,           0.
    668,  0.301437259,           0.
    669,  0.306700408,           0.
    670,  0.311963588,           0.
    671,  0.317226738,           0.
    672,  0.322489887,           0.
    673,  0.327753037,           0.
    674,  0.333016217,           0.
    675,  0.338279366,           0.
    676,  0.343542516,           0.
    677,  0.348805666,           0.
    678,  0.354068846,           0.
    679,  0.359331995,           0.
    680,  0.364595145,           0.
    681,  0.369858325,           0.
    682,  0.375121474,           0.
    683,  0.384714752, 0.00249999994
    684,  0.389044881, 0.00499999989
    685,  0.393375009, 0.00749999983
    686,  0.397705138, 0.00999999978
    687,  0.402035266, 0.0125000002
    688,  0.406365395, 0.0149999997
    689,  0.410695523, 0.0175000001
    690,  0.415025651, 0.0199999996
    691,   0.41935578, 0.0225000009
    692,  0.423685908, 0.0250000004
    693,  0.428016037, 0.0274999999
    694,  0.432346165, 0.0299999993
    695,  0.436676294, 0.0324999988
    696,  0.441006422, 0.0350000001
    697,   0.44533655, 0.0375000015
    698,  0.449666679, 0.0399999991
    699,  0.453996807, 0.0425000004
    700,  0.458326936, 0.0450000018
    701,  0.462657064, 0.0474999994
    702,  0.466987193, 0.0500000007
    703,  0.471317321, 0.0524999984
    704,  0.475647449, 0.0549999997
    705,  0.479977578,  0.057500001
    706,  0.484307706, 0.0599999987
    707,  0.488637835,       0.0625
    708,  0.492967963, 0.0649999976
    709,  0.497298092, 0.0675000027
    710,   0.50162822, 0.0700000003
    711,  0.505958319, 0.0724999979
    712,  0.510288477,  0.075000003
    713,  0.514618576, 0.0775000006
    714,  0.518948734, 0.0799999982
    715,  0.523278832, 0.0825000033
    716,  0.527608991, 0.0850000009
    717,  0.531939089, 0.0874999985
    718,  0.536269248, 0.0900000036
    719,  0.540599346, 0.0925000012
    720,  0.544929504, 0.0949999988
    721,  0.549259603, 0.0974999964
    722,  0.553589761,  0.100000001
    723,   0.55791986,  0.102499999
    724,  0.562250018,  0.104999997
    725,  0.566580117,  0.107500002
    726,  0.570910275,  0.109999999
    727,  0.575240374,  0.112499997
    728,  0.579570532,  0.115000002
    729,   0.58390063,       0.1175
    730,  0.588230789,  0.119999997
    731,  0.592560887,  0.122500002
    732,  0.596891046,        0.125
    733,  0.601221144,  0.127499998
    734,  0.605551302,  0.129999995
    735,  0.609881401,  0.132499993
    736,  0.614211559,  0.135000005
    737,  0.618541658,  0.137500003
    738,  0.622871816,  0.140000001
    739,  0.627201915,  0.142499998
    740,  0.631532073,  0.144999996
    741,  0.635862172,  0.147499993
    742,   0.64019233,  0.150000006
    743,  0.644522429,  0.152500004
    744,  0.648852587,  0.155000001
    745,  0.653182685,  0.157499999
    746,  0.657512844,  0.159999996
    747,  0.661842942,  0.162499994
    748,    0.6661731,  0.165000007
    749,  0.670503199,  0.167500004
    750,  0.674833357,  0.170000002
    751,  0.679163456,  0.172499999
    752,  0.683493614,  0.174999997
    753,  0.687823713,  0.177499995
    754,  0.692153871,  0.180000007
    755,   0.69648397,  0.182500005
    756,  0.700814128,  0.185000002
    757,  0.705144227,       0.1875
    758,  0.709474385,  0.189999998
    759,  0.713804483,  0.192499995
    760,  0.718134642,  0.194999993
    761,   0.72246474,  0.197500005
    762,  0.726794899,  0.200000003
    763,  0.731124997,  0.202500001
    764,  0.735455155,  0.204999998
    765,  0.739785254,  0.207499996
    766,  0.744115412,  0.209999993
    767,  0.748445511,  0.212500006
    768,  0.752775669,  0.215000004
    769,  0.757105768,  0.217500001
    770,  0.761435926,  0.219999999
    771,  0.765766025,  0.222499996
    772,  0.770096183,  0.224999994
    773,  0.774426281,  0.227500007
    774,   0.77875644,  0.230000004
    775,  0.783086538,  0.232500002
    776,  0.787416697,  0.234999999
    777,  0.791746795,  0.237499997
    778,  0.796076953,  0.239999995
    779,  0.800407052,  0.242500007
    780,   0.80473721,  0.245000005
    781,  0.809067309,  0.247500002
    782,  0.813397467,         0.25
    783,  0.817727566,  0.252499998
    784,  0.822057664,  0.254999995
    785,  0.826387823,  0.257499993
    786,  0.830717921,   0.25999999
    787,  0.835048079,  0.262499988
    788,  0.839378178,  0.264999986
    789,  0.843708336,  0.267500013
    790,  0.848038435,  0.270000011
    791,  0.852368593,  0.272500008
    792,  0.856698692,  0.275000006
    793,   0.86102885,  0.277500004
    794,  0.865358949,  0.280000001
    795,  0.869689107,  0.282499999
    796,  0.874019206,  0.284999996
    797,  0.878349364,  0.287499994
    798,  0.882679462,  0.289999992
    799,  0.887009621,  0.292499989
    800,  0.891339719,  0.294999987
    801,  0.895669878,  0.297500014
    802,  0.995238066,  0.300000012
    803,  0.990476191,  0.300000012
    804,  0.985714257,  0.300000012
    805,  0.980952382,  0.300000012
    806,  0.976190448,  0.300000012
    807,  0.971428573,  0.300000012
    808,  0.966666639,  0.300000012
    809,  0.961904764,  0.300000012
    810,   0.95714283,  0.300000012
    811,  0.952380955,  0.300000012
    812,  0.947619021,  0.300000012
    813,  0.942857146,  0.300000012
    814,  0.938095212,  0.300000012
    815,  0.933333337,  0.300000012
    816,  0.928571403,  0.300000012
    817,  0.923809528,  0.300000012
    818,  0.919047594,  0.300000012
    819,  0.914285719,  0.300000012
    820,  0.909523785,  0.300000012
    821,   0.90476191,  0.300000012
    822,  0.385647774,           0.
    823,  0.390910953,           0.
    824,  0.396174103,           0.
    825,  0.401437253,           0.
    826,  0.406700402,           0.
    827,  0.411963582,           0.
    828,  0.417226732,           0.
    829,  0.422489882,           0.
    830,  0.427753061,           0.
    831,  0.433016211,           0.
    832,  0.438279361,           0.
    833,   0.44354251,           0.
    834,   0.44880569,           0.
    835,   0.45406884,           0.
    836,  0.459331989,           0.
    837,  0.464595139,           0.
    838,  0.469858319,           0.
    839,  0.475121468,           0.
    840,  0.484714746, 0.00249999994
    841,  0.489044875, 0.00499999989
    842,  0.493375003, 0.00749999983
    843,  0.497705132, 0.00999999978
    844,   0.50203526, 0.0125000002
    845,  0.506365418, 0.0149999997
    846,  0.510695517, 0.0175000001
    847,  0.515025675, 0.0199999996
    848,  0.519355774, 0.0225000009
    849,  0.523685932, 0.0250000004
    850,  0.528016031, 0.0274999999
    851,  0.532346189, 0.0299999993
    852,  0.536676288, 0.0324999988
    853,  0.541006446, 0.0350000001
    854,  0.545336545, 0.0375000015
    855,  0.549666703, 0.0399999991
    856,  0.553996801, 0.0425000004
    857,   0.55832696, 0.0450000018
    858,  0.562657058, 0.0474999994
    859,  0.566987216, 0.0500000007
    860,  0.571317315, 0.0524999984
    861,  0.575647473, 0.0549999997
    862,  0.579977572,  0.057500001
    863,   0.58430773, 0.0599999987
    864,  0.588637829,       0.0625
    865,  0.592967987, 0.0649999976
    866,  0.597298086, 0.0675000027
    867,  0.601628184, 0.0700000003
    868,  0.605958343, 0.0724999979
    869,  0.610288441,  0.075000003
    870,  0.614618599, 0.0775000006
    871,  0.618948698, 0.0799999982
    872,  0.623278856, 0.0825000033
    873,  0.627608955, 0.0850000009
    874,  0.631939113, 0.0874999985
    875,  0.636269212, 0.0900000036
    876,   0.64059937, 0.0925000012
    877,  0.644929469, 0.0949999988
    878,  0.649259627, 0.0974999964
    879,  0.653589725,  0.100000001
    880,  0.657919884,  0.102499999
    881,  0.662249982,  0.104999997
    882,  0.666580141,  0.107500002
    883,  0.670910239,  0.109999999
    884,  0.675240397,  0.112499997
    885,  0.679570496,  0.115000002
    886,  0.683900654,       0.1175
    887,  0.688230753,  0.119999997
    888,  0.692560911,  0.122500002
    889,   0.69689101,        0.125
    890,  0.701221168,  0.127499998
    891,  0.705551267,  0.129999995
    892,  0.709881425,  0.132499993
    893,  0.714211524,  0.135000005
    894,  0.718541682,  0.137500003
    895,   0.72287178,  0.140000001
    896,  0.727201939,  0.142499998
    897,  0.731532037,  0.144999996
    898,  0.735862195,  0.147499993
    899,  0.740192294,  0.150000006
    900,  0.744522452,  0.152500004
    901,  0.748852551,  0.155000001
    902,  0.753182709,  0.157499999
    903,  0.757512808,  0.159999996
    904,  0.761842966,  0.162499994
    905,  0.766173065,  0.165000007
    906,  0.770503223,  0.167500004
    907,  0.774833322,  0.170000002
    908,   0.77916348,  0.172499999
    909,  0.783493578,  0.174999997
    910,  0.787823737,  0.177499995
    911,  0.792153835,  0.180000007
    912,  0.796483994,  0.182500005
    913,  0.800814092,  0.185000002
    914,   0.80514425,       0.1875
    915,  0.809474349,  0.189999998
    916,  0.813804507,  0.192499995
    917,  0.818134606,  0.194999993
    918,  0.822464764,  0.197500005
    919,  0.826794863,  0.200000003
    920,  0.831125021,  0.202500001
    921,   0.83545512,  0.204999998
    922,  0.839785278,  0.207499996
    923,  0.844115376,  0.209999993
    924,  0.848445535,  0.212500006
    925,  0.852775633,  0.215000004
    926,  0.857105792,  0.217500001
    927,   0.86143589,  0.219999999
    928,  0.865766048,  0.222499996
    929,  0.870096147,  0.224999994
    930,  0.874426305,  0.227500007
    931,  0.878756404,  0.230000004
    932,  0.883086562,  0.232500002
    933,  0.887416661,  0.234999999
    934,  0.891746819,  0.237499997
    935,  0.896076918,  0.239999995
    936,  0.900407076,  0.242500007
    937,  0.904737175,  0.245000005
    938,  0.909067333,  0.247500002
    939,  0.913397431,         0.25
    940,   0.91772759,  0.252499998
    941,  0.922057688,  0.254999995
    942,  0.926387846,  0.257499993
    943,  0.930717945,   0.25999999
    944,  0.935048103,  0.262499988
    945,  0.939378202,  0.264999986
    946,   0.94370836,  0.267500013
    947,  0.948038459,  0.270000011
    948,  0.952368617,  0.272500008
    949,  0.956698716,  0.275000006
    950,  0.961028874,  0.277500004
    951,  0.965358973,  0.280000001
    952,  0.969689131,  0.282499999
    953,  0.974019229,  0.284999996
    954,  0.978349388,  0.287499994
    955,  0.982679486,  0.289999992
    956,  0.987009645,  0.292499989
    957,  0.991339743,  0.294999987
    958,  0.995669901,  0.297500014
    959,  0.485381514,           0.
    960,   0.49037841,           0.
    961,  0.495375335,           0.
    962,  0.500372231,           0.
    963,  0.505369127,           0.
    964,  0.510366023,           0.
    965,  0.515362918,           0.
    966,  0.520359814,           0.
    967,   0.52535671,           0.
    968,  0.530353606,           0.
    969,  0.535350502,           0.
    970,  0.540347397,           0.
    971,  0.545344293,           0.
    972,  0.550341189,           0.
    973,  0.555338085,           0.
    974,   0.56033498,           0.
    975,  0.565331876,           0.
    976,  0.570328772,           0.
    977,  0.575325668,           0.
    978,  0.580322564,           0.
    979,  0.585319459,           0.
    980,  0.590316415,           0.
    981,  0.595313311,           0.
    982,  0.600310206,           0.
    983,  0.605307102,           0.
    984,  0.610303998,           0.
    985,  0.615300894,           0.
    986,   0.62029779,           0.
    987,  0.625294685,           0.
    988,  0.630291581,           0.
    989,  0.635288477,           0.
    990,  0.640285373,           0.
    991,  0.645282269,           0.
    992,  0.650279164,           0.
    993,   0.65527606,           0.
    994,  0.660272956,           0.
    995,  0.665269852,           0.
    996,  0.670266747,           0.
    997,  0.675263643,           0.
    998,  0.680260539,           0.
    999,  0.685257435,           0.
   1000,  0.690254331,           0.
   1001,  0.695251226,           0.
   1002,  0.700248122,           0.
   1003,  0.705245018,           0.
   1004,  0.710241914,           0.
   1005,  0.715238869,           0.
   1006,  0.720235765,           0.
   1007,  0.725232661,           0.
   1008,  0.730229557,           0.
   1009,  0.735226452,           0.
   1010,  0.740223348,           0.
   1011,  0.745220244,           0.
   1012,   0.75021714,           0.
   1013,  0.755214036,           0.
   1014,  0.760210931,           0.
   1015,  0.765207827,           0.
   1016,  0.770204723,           0.
   1017,  0.775201619,           0.
   1018,  0.780198514,           0.
   1019,   0.78519541,           0.
   1020,  0.790192306,           0.
   1021,  0.795189202,           0.
   1022,  0.800186098,           0.
   1023,  0.805182993,           0.
   1024,  0.810179889,           0.
   1025,  0.815176785,           0.
   1026,  0.820173681,           0.
   1027,  0.825170577,           0.
   1028,  0.830167472,           0.
   1029,  0.835164368,           0.
   1030,  0.840161324,           0.
   1031,  0.845158219,           0.
   1032,  0.850155115,           0.
   1033,  0.855152011,           0.
   1034,  0.860148907,           0.
   1035,  0.865145802,           0.
   1036,  0.870142698,           0.
   1037,  0.875139594,           0.
   1038,   0.88013649,           0.
   1039,  0.885133386,           0.
   1040,  0.890130281,           0.
   1041,  0.895127177,           0.
   1042,  0.900124073,           0.
   1043,  0.905120969,           0.
   1044,  0.910117865,           0.
   1045,   0.91511476,           0.
   1046,  0.920111656,           0.
   1047,  0.925108552,           0.
   1048,  0.930105448,           0.
   1049,  0.935102344,           0.
   1050,  0.940099239,           0.
   1051,  0.945096135,           0.
   1052,  0.950093031,           0.
   1053,  0.955089927,           0.
   1054,  0.960086823,           0.
   1055,  0.965083778,           0.
   1056,  0.970080674,           0.
   1057,  0.975077569,           0.
   1058,  0.980074465,           0.
   1059,  0.985071361,           0.
   1060,  0.990068257,           0.
   1061,  0.995065153,           0.
   1062,   1.00006199,           0.
   1063,   1.00505888,           0.
   1064,   1.01005578,           0.
   1065,   1.01505268,           0.
   1066,   1.02004957,           0.
   1067,   1.02504659,           0.
   1068,   1.03004348,           0.
   1069,   1.03504038,           0.
   1070,   1.04003727,           0.
   1071,   1.04503417,           0.
   1072,   1.05003107,           0.
   1073,   1.05502796,           0.
   1074,   1.06002486,           0.
   1075,   1.06502175,           0.
   1076,   1.07001865,           0.
   1077,   1.07501554,           0.
   1078,   1.08001244,           0.
   1079,   1.08500934,           0.
   1080,   1.09000623,           0.
   1081,   1.09500313,           0.
   1082,   1.10000002, 0.00499999989
   1083,   1.10000002, 0.00999999978
   1084,   1.10000002, 0.0149999997
   1085,   1.10000002, 0.0199999996
   1086,   1.10000002, 0.0250000004
   1087,   1.10000002, 0.0299999993
   1088,   1.10000002, 0.0350000001
   1089,   1.10000002, 0.0399999991
   1090,   1.10000002, 0.0450000018
   1091,   1.10000002, 0.0500000007
   1092,   1.10000002, 0.0549999997
   1093,   1.10000002, 0.0599999987
   1094,   1.10000002, 0.0649999976
   1095,   1.10000002, 0.0700000003
   1096,   1.10000002,  0.075000003
   1097,   1.10000002, 0.0799999982
   1098,   1.10000002, 0.0850000009
   1099,   1.10000002, 0.0900000036
   1100,   1.10000002, 0.0949999988
   1101,   1.10000002,  0.100000001
   1102,   1.10000002,  0.104999997
   1103,   1.10000002,  0.109999999
   1104,   1.10000002,  0.115000002
   1105,   1.10000002,  0.119999997
   1106,   1.10000002,        0.125
   1107,   1.10000002,  0.129999995
   1108,   1.10000002,  0.135000005
   1109,   1.10000002,  0.140000001
   1110,   1.10000002,  0.144999996
   1111,   1.10000002,  0.150000006
   1112,   1.10000002,  0.155000001
   1113,   1.10000002,  0.159999996
   1114,   1.10000002,  0.165000007
   1115,   1.10000002,  0.170000002
   1116,   1.10000002,  0.174999997
   1117,   1.10000002,  0.180000007
   1118,   1.10000002,  0.185000002
   1119,   1.10000002,  0.189999998
   1120,   1.10000002,  0.194999993
   1121,   1.10000002,  0.200000003
   1122,   1.10000002,  0.204999998
   1123,   1.10000002,  0.209999993
   1124,   1.10000002,  0.215000004
   1125,   1.10000002,  0.219999999
   1126,   1.10000002,  0.224999994
   1127,   1.10000002,  0.230000004
   1128,   1.10000002,  0.234999999
   1129,   1.10000002,  0.239999995
   1130,   1.10000002,  0.245000005
   1131,   1.10000002,         0.25
   1132,   1.10000002,  0.254999995
   1133,   1.10000002,   0.25999999
   1134,   1.10000002,  0.264999986
   1135,   1.10000002,  0.270000011
   1136,   1.10000002,  0.275000006
   1137,   1.10000002,  0.280000001
   1138,   1.10000002,  0.284999996
   1139,   1.10000002,  0.289999992
   1140,   1.10000002,  0.294999987
   1141,   1.09500003,  0.300000012
   1142,   1.09000003,  0.300000012
   1143,   1.08500004,  0.300000012
   1144,   1.08000004,  0.300000012
   1145,   1.07500005,  0.300000012
   1146,   1.07000005,  0.300000012
   1147,   1.06500006,  0.300000012
   1148,   1.05999994,  0.300000012
   1149,   1.05499995,  0.300000012
   1150,   1.04999995,  0.300000012
   1151,   1.04499996,  0.300000012
   1152,   1.03999996,  0.300000012
   1153,   1.03499997,  0.300000012
   1154,   1.02999997,  0.300000012
   1155,   1.02499998,  0.300000012
   1156,   1.01999998,  0.300000012
   1157,   1.01499999,  0.300000012
   1158,   1.00999999,  0.300000012
   1159,        1.005,  0.300000012
   1160,  0.377227932,  0.218697384
   1161,  0.486941993,  0.297807068
   1162,  0.483883083,  0.295612663
   1163,  0.480823815,  0.293417603
   1164,  0.477764308,  0.291222215
   1165,  0.474704653,  0.289026648
   1166,  0.471644938,  0.286830962
   1167,  0.468585223,  0.284635246
   1168,  0.465525478,   0.28243947
   1169,  0.462465703,  0.280243725
   1170,  0.459405959,  0.278047979
   1171,  0.456346214,  0.275852203
   1172,  0.453286469,  0.273656428
   1173,  0.450226694,  0.271460652
   1174,   0.44716695,  0.269264907
   1175,  0.444107175,  0.267069161
   1176,   0.44104743,  0.264873415
   1177,  0.437987655,   0.26267761
   1178,  0.434927881,  0.260481864
   1179,  0.431868106,  0.258286119
   1180,  0.428808391,  0.256090343
   1181,  0.425748676,  0.253894597
   1182,  0.422688931,  0.251698822
   1183,  0.419629157,  0.249503046
   1184,  0.416569412,  0.247307286
   1185,  0.413509667,   0.24511154
   1186,  0.410449892,  0.242915794
   1187,  0.407390118,  0.240720078
   1188,  0.404330343,  0.238524422
   1189,  0.401270568,   0.23632893
   1190,  0.398210824,   0.23413384
   1191,  0.395151377,  0.231939718
   1192,  0.392093211,  0.229748085
   1193,  0.389044017,  0.227564201
   1194,  0.386039704,  0.225407034
   1195,  0.383177966,  0.223325655
   1196,  0.380629867,  0.221411198
   1197,  0.378618687,  0.219804376
   1198,  0.378572166,  0.218343943
   1199,  0.380539596,  0.217836291
   1200,  0.382870793,  0.217247814
   1201,  0.385414332,  0.216618642
   1202,  0.388078034,  0.215973735
   1203,  0.390806824,  0.215325475
   1204,  0.393569231,    0.2146779
   1205,  0.396348357,  0.214031518
   1206,   0.39913547,  0.213385969
   1207,  0.401926309,  0.212740928
   1208,  0.404718816,  0.212096155
   1209,  0.407512128,  0.211451501
   1210,  0.410305768,  0.210806921
   1211,  0.413099557,  0.210162342
   1212,  0.415893406,  0.209517807
   1213,  0.418687284,  0.208873242
   1214,  0.421481192,  0.208228692
   1215,   0.42427513,  0.207584068
   1216,  0.427069247,  0.206939235
   1217,  0.429863721,  0.206293941
   1218,  0.432658851,  0.205647767
   1219, 0.0038998872,  0.111033484
   1220, 0.00780253159,  0.112064414
   1221,  0.011706423,  0.113094181
   1222, 0.0156109761,   0.11412333
   1223, 0.0195158906,  0.115152158
   1224, 0.0234209932,    0.1161808
   1225, 0.0273261834,  0.117209375
   1226, 0.0312314145,  0.118237905
   1227, 0.0351366624,  0.119266443
   1228, 0.0390419066,  0.120294988
   1229, 0.0429471359,  0.121323608
   1230, 0.0468522534,  0.122352615
   1231, 0.0507567637,  0.123383805
   1232, 0.0546592809,  0.124422178
   1233, 0.0585577562,  0.125475124
   1234, 0.0624506474,  0.126548201
   1235, 0.0663377941,  0.127641946
   1236, 0.0702202395,  0.128752664
   1237, 0.0740994364,  0.129875049
   1238, 0.0779766887,  0.131004438
   1239,  0.081852898,  0.132137656
   1240, 0.0857285708,  0.133272737
   1241, 0.0896040052,  0.134408697
   1242, 0.0934793353,  0.135545045
   1243, 0.0973546132,  0.136681557
   1244,  0.101229876,  0.137818158
   1245,  0.105105124,  0.138954774
   1246,  0.108980373,  0.140091419
   1247,  0.112855628,   0.14122805
   1248,  0.116730869,  0.142364681
   1249,  0.120606117,  0.143501312
   1250,  0.124481365,  0.144637942
   1251,  0.128356606,  0.145774588
   1252,  0.132231861,  0.146911219
   1253,  0.136107102,   0.14804785
   1254,  0.139982343,  0.149184495
   1255,  0.143857598,  0.150321126
   1256,  0.147732854,  0.151457757
   1257,  0.151608095,  0.152594402
   1258,  0.155483335,  0.153731048
   1259,  0.159358561,  0.154867679
   1260,  0.163233817,   0.15600431
   1261,  0.167109057,  0.157140955
   1262,  0.170984313,  0.158277586
   1263,  0.174859554,  0.159414232
   1264,  0.178734809,  0.160550863
   1265,   0.18261005,  0.161687493
   1266,  0.186485291,  0.162824124
   1267,  0.190360546,   0.16396077
   1268,  0.194235802,  0.165097415
   1269,  0.198111042,  0.166234061
   1270,  0.201986298,  0.167370707
   1271,  0.205861539,  0.168507338
   1272,  0.209736794,  0.169643968
   1273,   0.21361202,  0.170780614
   1274,  0.217487276,  0.171917245
   1275,  0.221362516,  0.173053876
   1276,  0.225237757,  0.174190506
   1277,  0.229113013,  0.175327152
   1278,  0.232988253,  0.176463783
   1279,  0.236863494,  0.177600428
   1280,   0.24073875,  0.178737074
   1281,  0.244614005,   0.17987372
   1282,  0.248489231,  0.181010351
   1283,  0.252364486,  0.182146981
   1284,  0.256239712,  0.183283627
   1285,  0.260114968,  0.184420258
   1286,  0.263990223,  0.185556874
   1287,  0.267865479,  0.186693519
   1288,  0.271740735,  0.187830165
   1289,   0.27561599,  0.188966796
   1290,  0.279491216,  0.190103441
   1291,  0.283366442,  0.191240072
   1292,  0.287241697,  0.192376703
   1293,  0.291116953,  0.193513334
   1294,  0.294992208,  0.194649979
   1295,  0.298867434,  0.195786625
   1296,   0.30274266,  0.196923271
   1297,  0.306617916,  0.198059902
   1298,  0.310493171,  0.199196547
   1299,  0.314368427,  0.200333178
   1300,  0.318243682,  0.201469809
   1301,  0.322118938,   0.20260644
   1302,  0.325994164,   0.20374307
   1303,   0.32986939,  0.204879701
   1304,  0.333744615,  0.206016317
   1305,  0.337619811,  0.207152888
   1306,  0.341494948,  0.208289355
   1307,  0.345369875,  0.209425613
   1308,  0.349244356,  0.210561305
   1309,  0.353117704,   0.21169576
   1310,    0.3569884,  0.212827474
   1311,  0.360851824,  0.213953048
   1312,  0.364689261,  0.215065226
   1313,  0.368445098,  0.216149181
   1314,  0.372000813,  0.217175484
   1315,  0.375140727,  0.218084127
   1316,  0.436946541,  0.208110064
   1317,  0.441227376,  0.210581452
   1318,  0.445503831,   0.21305865
   1319,  0.449777722,  0.215539277
   1320,  0.454050243,   0.21802175
   1321,  0.458322018,  0.220505178
   1322,  0.462593466,  0.222989053
   1323,  0.466864765,  0.225473136
   1324,  0.471135974,  0.227957278
   1325,  0.475407153,  0.230441481
   1326,  0.479678333,  0.232925713
   1327,  0.483949512,  0.235409945
   1328,  0.488220721,  0.237894163
   1329,  0.492491901,   0.24037841
   1330,  0.496763051,  0.242862642
   1331,   0.50103426,  0.245346904
   1332,  0.505305409,  0.247831136
   1333,  0.509576559,  0.250315368
   1334,  0.513847709,    0.2527996
   1335,  0.518118858,  0.255283833
   1336,  0.522390068,  0.257768065
   1337,  0.526661217,  0.260252267
   1338,  0.530932426,  0.262736499
   1339,  0.535203576,  0.265220731
   1340,  0.539474726,  0.267704964
   1341,  0.543745875,  0.270189196
   1342,  0.548017085,  0.272673428
   1343,  0.552288294,   0.27515769
   1344,  0.556559443,  0.277641922
   1345,  0.560830653,  0.280126154
   1346,  0.565101862,  0.282610357
   1347,  0.569373012,  0.285094619
   1348,  0.573644161,  0.287578851
   1349,  0.577915311,  0.290063083
   1350,   0.58218646,  0.292547286
   1351,   0.58645767,  0.295031548
   1352,  0.590728819,   0.29751578
   1353,  0.434107184,  0.208720908
   1354,  0.438338488,  0.211164057
   1355,  0.442561448,  0.213618249
   1356,   0.44677937,  0.216079161
   1357,  0.450994462,  0.218543872
   1358,  0.455208004,  0.221010551
   1359,   0.45942086,  0.223478198
   1360,  0.463633329,  0.225946307
   1361,  0.467845649,   0.22841461
   1362,  0.472057879,  0.230883017
   1363,  0.476270109,  0.233351439
   1364,   0.48048234,  0.235819891
   1365,    0.4846946,  0.238288358
   1366,  0.488906831,   0.24075684
   1367,  0.493119031,  0.243225306
   1368,  0.497331262,  0.245693773
   1369,  0.501543462,  0.248162255
   1370,  0.505755663,  0.250630707
   1371,  0.509967864,  0.253099173
   1372,  0.514180064,   0.25556767
   1373,  0.518392265,  0.258036107
   1374,  0.522604465,  0.260504544
   1375,  0.526816726,  0.262973011
   1376,  0.531028926,  0.265441477
   1377,  0.535241187,  0.267909944
   1378,  0.539453387,  0.270378411
   1379,  0.543665648,  0.272846878
   1380,  0.547877848,  0.275315344
   1381,  0.552090049,  0.277783811
   1382,  0.556302309,  0.280252278
   1383,  0.560514569,  0.282720745
   1384,   0.56472677,  0.285189211
   1385,  0.568938971,  0.287657678
   1386,  0.573151171,  0.290126145
   1387,  0.577363372,  0.292594612
   1388,  0.581575572,  0.295063078
   1389,  0.585787773,  0.297531545
   1390,  0.431267828,   0.20933181
   1391,  0.435449272,   0.21174711
   1392,  0.439618766,  0.214178279
   1393,   0.44378078,  0.216619402
   1394,  0.447938502,  0.219066203
   1395,  0.452093899,  0.221516043
   1396,  0.456248164,  0.223967403
   1397,  0.460401863,  0.226419508
   1398,  0.464555323,  0.228871942
   1399,  0.468708634,  0.231324524
   1400,  0.472861886,  0.233777165
   1401,  0.477015167,  0.236229852
   1402,  0.481168449,  0.238682553
   1403,   0.48532173,  0.241135255
   1404,  0.489475012,  0.243587956
   1405,  0.493628263,  0.246040657
   1406,  0.497781515,  0.248493358
   1407,  0.501934767,  0.250946045
   1408,  0.506088018,  0.253398746
   1409,   0.51024127,  0.255851448
   1410,  0.514394522,  0.258304149
   1411,  0.518547773,   0.26075685
   1412,  0.522701085,  0.263209552
   1413,  0.526854336,  0.265662223
   1414,  0.531007648,  0.268114924
   1415,  0.535160899,  0.270567626
   1416,  0.539314151,  0.273020327
   1417,  0.543467402,  0.275473028
   1418,  0.547620654,   0.27792573
   1419,  0.551773906,  0.280378431
   1420,  0.555927217,  0.282831103
   1421,  0.560080528,  0.285283834
   1422,   0.56423378,  0.287736535
   1423,  0.568386972,  0.290189236
   1424,  0.572540224,  0.292641908
   1425,  0.576693475,  0.295094609
   1426,  0.580846786,  0.297547311
   1427,  0.428428531,  0.209942624
   1428,  0.432559967,  0.212330282
   1429,  0.436675876,  0.214738518
   1430,  0.440781981,  0.217159808
   1431,  0.444882393,  0.219588652
   1432,  0.448979676,   0.22202161
   1433,  0.453075409,  0.224456668
   1434,  0.457170367,   0.22689274
   1435,  0.461264938,  0.229329288
   1436,   0.46535936,   0.23176606
   1437,  0.469453692,  0.234202906
   1438,  0.473547995,  0.236639813
   1439,  0.477642328,  0.239076734
   1440,   0.48173666,  0.241513669
   1441,  0.485830963,  0.243950605
   1442,  0.489925265,  0.246387541
   1443,  0.494019568,  0.248824477
   1444,  0.498113871,  0.251261413
   1445,  0.502208173,  0.253698319
   1446,  0.506302476,  0.256135255
   1447,  0.510396779,  0.258572221
   1448,  0.514491081,  0.261009157
   1449,  0.518585384,  0.263446063
   1450,  0.522679687,  0.265882969
   1451,  0.526774049,  0.268319905
   1452,  0.530868351,  0.270756841
   1453,  0.534962654,  0.273193777
   1454,  0.539056957,  0.275630713
   1455,  0.543151259,  0.278067648
   1456,  0.547245562,  0.280504555
   1457,  0.551339865,   0.28294149
   1458,  0.555434227,  0.285378456
   1459,   0.55952847,  0.287815392
   1460,  0.563622773,  0.290252298
   1461,  0.567717075,  0.292689204
   1462,  0.571811378,   0.29512614
   1463,  0.575905681,  0.297563076
   1464,  0.425589293,  0.210553348
   1465,  0.429670632,  0.212913483
   1466,  0.433732927,  0.215298831
   1467,  0.437783152,  0.217700303
   1468,  0.441826224,  0.220111176
   1469,  0.445865452,  0.222527236
   1470,  0.449902654,  0.224945962
   1471,  0.453938842,     0.227366
   1472,  0.457974553,  0.229786649
   1473,  0.462010056,  0.232207581
   1474,  0.466045469,  0.234628662
   1475,  0.470080853,  0.237049773
   1476,  0.474116206,  0.239470929
   1477,   0.47815159,  0.241892084
   1478,  0.482186943,   0.24431324
   1479,  0.486222267,  0.246734411
   1480,  0.490257621,  0.249155581
   1481,  0.494292974,  0.251576751
   1482,  0.498328328,  0.253997922
   1483,  0.502363682,  0.256419063
   1484,  0.506399035,  0.258840263
   1485,  0.510434389,  0.261261433
   1486,  0.514469743,  0.263682574
   1487,  0.518505096,  0.266103745
   1488,   0.52254045,  0.268524885
   1489,  0.526575804,  0.270946026
   1490,  0.530611157,  0.273367196
   1491,  0.534646511,  0.275788367
   1492,  0.538681865,  0.278209537
   1493,  0.542717218,  0.280630708
   1494,  0.546752572,  0.283051848
   1495,  0.550787926,  0.285473049
   1496,  0.554823279,  0.287894219
   1497,  0.558858633,   0.29031539
   1498,  0.562893987,   0.29273653
   1499,  0.566929281,  0.295157701
   1500,  0.570964634,  0.297578841
   1501,  0.422750056,  0.211164042
   1502,  0.426781297,  0.213496685
   1503,  0.430789977,   0.21585919
   1504,  0.434784293,  0.218240827
   1505,  0.438770056,  0.220633745
   1506,  0.442751169,  0.223032892
   1507,  0.446729869,  0.225435257
   1508,  0.450707316,  0.227839246
   1509,  0.454684198,  0.230244011
   1510,  0.458660781,  0.232649118
   1511,  0.462637275,  0.235054404
   1512,   0.46661371,  0.237459749
   1513,  0.470590115,  0.239865124
   1514,  0.474566519,  0.242270529
   1515,  0.478542924,  0.244675905
   1516,  0.482519269,  0.247081295
   1517,  0.486495674,  0.249486685
   1518,  0.490472078,   0.25189209
   1519,  0.494448483,  0.254297495
   1520,  0.498424888,    0.2567029
   1521,  0.502401292,  0.259108275
   1522,  0.506377697,   0.26151368
   1523,  0.510354102,  0.263919085
   1524,  0.514330506,   0.26632449
   1525,  0.518306911,  0.268729866
   1526,  0.522283316,  0.271135271
   1527,  0.526259661,  0.273540646
   1528,  0.530236065,  0.275946051
   1529,   0.53421247,  0.278351426
   1530,  0.538188815,  0.280756831
   1531,   0.54216522,  0.283162236
   1532,  0.546141624,  0.285567641
   1533,  0.550118029,  0.287973046
   1534,  0.554094434,  0.290378451
   1535,  0.558070838,  0.292783856
   1536,  0.562047243,  0.295189232
   1537,  0.566023588,  0.297594607
   1538,  0.419910848,  0.211774707
   1539,  0.423891932,  0.214079887
   1540,  0.427847028,  0.216419548
   1541,  0.431785405,  0.218781367
   1542,  0.435713917,  0.221156329
   1543,  0.439636946,  0.223538548
   1544,  0.443557084,  0.225924581
   1545,  0.447475791,  0.228312522
   1546,  0.451393813,  0.230701372
   1547,  0.455311507,  0.233090669
   1548,  0.459229082,  0.235480145
   1549,  0.463146567,  0.237869725
   1550,  0.467064023,   0.24025932
   1551,  0.470981479,  0.242648929
   1552,  0.474898875,  0.245038554
   1553,   0.47881633,  0.247428179
   1554,  0.482733756,  0.249817818
   1555,  0.486651182,  0.252207458
   1556,  0.490568638,  0.254597068
   1557,  0.494486094,  0.256986678
   1558,  0.498403549,  0.259376317
   1559,  0.502321005,  0.261765957
   1560,  0.506238461,  0.264155596
   1561,  0.510155857,  0.266545236
   1562,  0.514073312,  0.268934846
   1563,  0.517990768,  0.271324486
   1564,  0.521908164,  0.273714095
   1565,   0.52582562,  0.276103735
   1566,  0.529743016,  0.278493345
   1567,  0.533660471,  0.280882955
   1568,  0.537577868,  0.283272594
   1569,  0.541495323,  0.285662234
   1570,  0.545412779,  0.288051844
   1571,  0.549330235,  0.290441483
   1572,   0.55324769,  0.292831123
   1573,  0.557165146,  0.295220762
   1574,  0.561082602,  0.297610402
   1575,    0.4170717,  0.212385386
   1576,  0.421002626,  0.214663088
   1577,  0.424904078,  0.216979921
   1578,  0.428786546,  0.219321921
   1579,  0.432657748,  0.221678928
   1580,  0.436522663,  0.224044234
   1581,  0.440384328,  0.226413921
   1582,  0.444244266,  0.228785798
   1583,  0.448103458,  0.231158763
   1584,  0.451962233,   0.23353222
   1585,  0.455820888,  0.235905901
   1586,  0.459679425,  0.238279685
   1587,  0.463537931,    0.2406535
   1588,  0.467396438,  0.243027344
   1589,  0.471254885,  0.245401204
   1590,  0.475113362,  0.247775078
   1591,  0.478971839,  0.250148952
   1592,  0.482830346,  0.252522796
   1593,  0.486688823,  0.254896641
   1594,  0.490547299,  0.257270515
   1595,  0.494405806,  0.259644389
   1596,  0.498264313,  0.262018263
   1597,   0.50212276,  0.264392108
   1598,  0.505981207,  0.266765952
   1599,  0.509839714,  0.269139826
   1600,   0.51369822,  0.271513671
   1601,  0.517556667,  0.273887515
   1602,  0.521415174,  0.276261389
   1603,  0.525273621,  0.278635234
   1604,  0.529132128,  0.281009108
   1605,  0.532990575,  0.283382952
   1606,  0.536849082,  0.285756826
   1607,  0.540707588,  0.288130701
   1608,  0.544566035,  0.290504545
   1609,  0.548424542,  0.292878419
   1610,  0.552283049,  0.295252293
   1611,  0.556141496,  0.297626168
   1612,  0.414232522,  0.212996066
   1613,  0.418113291,   0.21524632
   1614,  0.421961129,  0.217540294
   1615,  0.425787687,  0.219862506
   1616,   0.42960155,  0.222201526
   1617,   0.43340838,  0.224549904
   1618,  0.437211514,  0.226903245
   1619,   0.44101274,  0.229259074
   1620,  0.444813043,  0.231616139
   1621,  0.448612928,  0.233973756
   1622,  0.452412665,  0.236331642
   1623,  0.456212252,  0.238689646
   1624,   0.46001184,   0.24104768
   1625,  0.463811368,  0.243405759
   1626,  0.467610866,  0.245763868
   1627,  0.471410394,  0.248121977
   1628,  0.475209892,  0.250480056
   1629,  0.479009449,  0.252838135
   1630,  0.482808977,  0.255196214
   1631,  0.486608505,  0.257554322
   1632,  0.490408063,  0.259912431
   1633,  0.494207621,   0.26227054
   1634,  0.498007119,  0.264628649
   1635,  0.501806617,  0.266986728
   1636,  0.505606115,  0.269344807
   1637,  0.509405613,  0.271702886
   1638,  0.513205171,  0.274060965
   1639,  0.517004669,  0.276419073
   1640,  0.520804226,  0.278777152
   1641,  0.524603724,  0.281135261
   1642,  0.528403282,   0.28349334
   1643,   0.53220284,  0.285851419
   1644,  0.536002398,  0.288209528
   1645,  0.539801896,  0.290567636
   1646,  0.543601394,  0.292925715
   1647,  0.547400951,  0.295283824
   1648,  0.551200449,  0.297641933
   1649,  0.411393434,  0.213606745
   1650,  0.415224016,  0.215829521
   1651,  0.419018179,  0.218100652
   1652,  0.422788799,  0.220403045
   1653,  0.426545411,   0.22272411
   1654,  0.430294156,  0.225055575
   1655,  0.434038758,  0.227392569
   1656,  0.437781215,  0.229732364
   1657,  0.441522658,  0.232073501
   1658,  0.445263654,  0.234415293
   1659,  0.449004412,  0.236757383
   1660,   0.45274508,  0.239099607
   1661,  0.456485689,  0.241441891
   1662,  0.460226268,  0.243784204
   1663,  0.463966846,  0.246126533
   1664,  0.467707396,  0.248468846
   1665,  0.471447974,   0.25081116
   1666,  0.475188583,  0.253153503
   1667,  0.478929162,  0.255495816
   1668,  0.482669711,   0.25783813
   1669,   0.48641032,  0.260180473
   1670,  0.490150869,  0.262522817
   1671,  0.493891448,   0.26486516
   1672,  0.497632027,  0.267207474
   1673,  0.501372576,  0.269549787
   1674,  0.505113125,  0.271892101
   1675,  0.508853674,  0.274234414
   1676,  0.512594223,  0.276576728
   1677,  0.516334832,  0.278919041
   1678,   0.52007544,  0.281261384
   1679,  0.523815989,  0.283603698
   1680,  0.527556598,  0.285946041
   1681,  0.531297207,  0.288288355
   1682,  0.535037756,  0.290630698
   1683,  0.538778305,  0.292973042
   1684,  0.542518854,  0.295315355
   1685,  0.546259403,  0.297657669
   1686,  0.408554494,  0.214217484
   1687,   0.41233477,  0.216412753
   1688,  0.416075259,   0.21866101
   1689,   0.41978997,    0.2209436
   1690,  0.423489243,  0.223246679
   1691,  0.427179903,  0.225561231
   1692,  0.430865973,  0.227881894
   1693,  0.434549719,  0.230205625
   1694,  0.438232332,  0.232530862
   1695,   0.44191438,  0.234856844
   1696,  0.445596188,  0.237183124
   1697,  0.449277908,  0.239509568
   1698,  0.452959567,  0.241836086
   1699,  0.456641197,  0.244162619
   1700,  0.460322857,  0.246489167
   1701,  0.464004457,   0.24881573
   1702,  0.467686087,  0.251142293
   1703,  0.471367687,  0.253468871
   1704,  0.475049317,  0.255795419
   1705,  0.478730917,  0.258121967
   1706,  0.482412547,  0.260448515
   1707,  0.486094147,  0.262775064
   1708,  0.489775777,  0.265101641
   1709,  0.493457377,  0.267428219
   1710,  0.497138977,  0.269754767
   1711,  0.500820637,  0.272081316
   1712,  0.504502237,  0.274407864
   1713,  0.508183837,  0.276734412
   1714,  0.511865437,   0.27906096
   1715,  0.515547097,  0.281387538
   1716,  0.519228697,  0.283714086
   1717,  0.522910357,  0.286040664
   1718,  0.526591957,  0.288367212
   1719,  0.530273557,   0.29069376
   1720,  0.533955157,  0.293020308
   1721,  0.537636757,  0.295346886
   1722,  0.541318417,  0.297673464
   1723,  0.405715942,  0.214828253
   1724,  0.409445703,  0.216995984
   1725,  0.413132429,  0.219221398
   1726,  0.416791171,  0.221484154
   1727,  0.420433104,  0.223769262
   1728,   0.42406565,  0.226066902
   1729,  0.427693188,  0.228371203
   1730,  0.431318223,  0.230678886
   1731,  0.434941947,  0.232988238
   1732,  0.438565105,   0.23529838
   1733,  0.442187965,  0.237608865
   1734,  0.445810735,  0.239919528
   1735,  0.449433446,  0.242230266
   1736,  0.453056097,  0.244541019
   1737,  0.456678808,  0.246851802
   1738,  0.460301489,  0.249162614
   1739,   0.46392414,  0.251473427
   1740,  0.467546791,  0.253784209
   1741,  0.471169442,  0.256094992
   1742,  0.474792123,  0.258405775
   1743,  0.478414774,  0.260716558
   1744,  0.482037425,   0.26302737
   1745,  0.485660076,  0.265338153
   1746,  0.489282727,  0.267648935
   1747,  0.492905378,  0.269959748
   1748,  0.496528059,   0.27227053
   1749,   0.50015074,  0.274581313
   1750,  0.503773391,  0.276892096
   1751,  0.507396042,  0.279202878
   1752,  0.511018753,  0.281513661
   1753,  0.514641404,  0.283824444
   1754,  0.518264055,  0.286135256
   1755,  0.521886706,  0.288446039
   1756,  0.525509357,  0.290756822
   1757,  0.529132009,  0.293067604
   1758,   0.53275466,  0.295378417
   1759,  0.536377311,  0.297689229
   1760,  0.402878165,  0.215439141
   1761,  0.406557024,  0.217579275
   1762,  0.410189748,  0.219781786
   1763,  0.413792431,  0.222024739
   1764,  0.417376995,  0.224291861
   1765,  0.420951426,  0.226572588
   1766,  0.424520433,  0.228860527
   1767,  0.428086698,  0.231152162
   1768,  0.431651592,  0.233445615
   1769,  0.435215831,  0.235739917
   1770,  0.438779771,  0.238034621
   1771,  0.442343593,  0.240329489
   1772,  0.445907325,  0.242624447
   1773,  0.449471056,  0.244919434
   1774,  0.453034788,  0.247214451
   1775,   0.45659849,  0.249509484
   1776,  0.460162193,  0.251804531
   1777,  0.463725895,  0.254099548
   1778,  0.467289597,  0.256394565
   1779,  0.470853299,  0.258689582
   1780,  0.474417031,    0.2609846
   1781,  0.477980733,  0.263279647
   1782,  0.481544435,  0.265574664
   1783,  0.485108137,  0.267869711
   1784,  0.488671839,  0.270164728
   1785,  0.492235541,  0.272459745
   1786,  0.495799243,  0.274754763
   1787,  0.499362946,   0.27704978
   1788,  0.502926648,  0.279344797
   1789,   0.50649035,  0.281639814
   1790,  0.510054052,  0.283934832
   1791,  0.513617754,  0.286229849
   1792,  0.517181456,  0.288524866
   1793,  0.520745158,  0.290819883
   1794,   0.52430886,  0.293114901
   1795,  0.527872562,  0.295409948
   1796,  0.531436265,  0.297704995
   1797,  0.400042295,  0.216050297
   1798,  0.403669238,  0.218162715
   1799,  0.407247484,  0.220342264
   1800,  0.410793841,  0.222565353
   1801,  0.414320946,  0.224814489
   1802,  0.417837203,  0.227078259
   1803,  0.421347678,  0.229349852
   1804,  0.424855173,  0.231625438
   1805,  0.428361177,  0.233902976
   1806,  0.431866527,  0.236181453
   1807,  0.435371548,  0.238460362
   1808,   0.43887642,  0.240739465
   1809,  0.442381233,  0.243018657
   1810,  0.445886016,  0.245297879
   1811,  0.449390769,  0.247577116
   1812,  0.452895522,  0.249856368
   1813,  0.456400275,  0.252135634
   1814,  0.459905028,  0.254414886
   1815,  0.463409781,  0.256694138
   1816,  0.466914535,   0.25897339
   1817,  0.470419258,  0.261252671
   1818,  0.473924041,  0.263531923
   1819,  0.477428794,  0.265811205
   1820,  0.480933547,  0.268090457
   1821,   0.48443827,  0.270369709
   1822,  0.487942994,   0.27264896
   1823,  0.491447747,  0.274928212
   1824,    0.4949525,  0.277207464
   1825,  0.498457253,  0.279486716
   1826,  0.501962006,  0.281765968
   1827,    0.5054667,  0.284045219
   1828,  0.508971453,  0.286324471
   1829,  0.512476206,  0.288603723
   1830,  0.515980959,  0.290882975
   1831,  0.519485712,  0.293162227
   1832,  0.522990465,  0.295441478
   1833,  0.526495218,   0.29772073
   1834,  0.397210717,  0.216661841
   1835,  0.400783598,  0.218746305
   1836,  0.404306233,  0.220902801
   1837,  0.407795727,  0.223105967
   1838,  0.411265075,  0.225337088
   1839,  0.414723039,  0.227583945
   1840,  0.418174952,  0.229839176
   1841,  0.421623677,  0.232098714
   1842,  0.425070822,  0.234360352
   1843,  0.428517282,  0.236622989
   1844,  0.431963354,  0.238886103
   1845,  0.435409248,   0.24114944
   1846,  0.438855112,  0.243412852
   1847,  0.442300916,  0.245676294
   1848,   0.44574672,  0.247939765
   1849,  0.449192524,  0.250203252
   1850,  0.452638328,  0.252466738
   1851,  0.456084132,  0.254730225
   1852,  0.459529936,  0.256993741
   1853,  0.462975711,  0.259257227
   1854,  0.466421485,  0.261520743
   1855,  0.469867289,   0.26378423
   1856,  0.473313093,  0.266047716
   1857,  0.476758897,  0.268311203
   1858,  0.480204672,  0.270574689
   1859,  0.483650476,  0.272838175
   1860,   0.48709628,  0.275101662
   1861,  0.490542054,  0.277365148
   1862,  0.493987828,  0.279628634
   1863,  0.497433633,  0.281892121
   1864,  0.500879407,  0.284155607
   1865,  0.504325211,  0.286419094
   1866,  0.507771015,   0.28868258
   1867,  0.511216819,  0.290946066
   1868,  0.514662623,  0.293209553
   1869,  0.518108368,  0.295473039
   1870,  0.521554172,  0.297736526
   1871,  0.394388437,  0.217273772
   1872,  0.397902638,  0.219329774
   1873,  0.401367038,  0.221462891
   1874,  0.404798299,  0.223646015
   1875,  0.408209294,  0.225859061
   1876,  0.411608726,   0.22808896
   1877,  0.415001869,  0.230327845
   1878,  0.418391794,  0.232571334
   1879,   0.42178005,  0.234817117
   1880,   0.42516762,  0.237063944
   1881,  0.428554803,  0.239311278
   1882,  0.431941748,  0.241558835
   1883,  0.435328662,  0.243806496
   1884,  0.438715518,  0.246054202
   1885,  0.442102373,  0.248301938
   1886,  0.445489258,  0.250549674
   1887,  0.448876083,  0.252797425
   1888,  0.452262938,  0.255045146
   1889,  0.455649823,  0.257292897
   1890,  0.459036648,  0.259540647
   1891,  0.462423503,  0.261788428
   1892,  0.465810359,  0.264036149
   1893,  0.469197214,   0.26628387
   1894,  0.472584069,  0.268531621
   1895,  0.475970924,  0.270779371
   1896,  0.479357779,  0.273027122
   1897,  0.482744634,  0.275274873
   1898,  0.486131459,  0.277522594
   1899,  0.489518315,  0.279770315
   1900,   0.49290514,  0.282018065
   1901,  0.496291995,  0.284265786
   1902,   0.49967888,  0.286513537
   1903,  0.503065705,  0.288761288
   1904,   0.50645256,  0.291009039
   1905,  0.509839416,   0.29325676
   1906,  0.513226271,   0.29550451
   1907,  0.516613126,  0.297752231
   1908,  0.391585588,  0.217884004
   1909,  0.395030946,  0.219909459
   1910,  0.398430705,  0.222017825
   1911,  0.401800185,  0.224180177
   1912,  0.405151039,  0.226374894
   1913,  0.408491135,  0.228587806
   1914,  0.411825299,  0.230810434
   1915,  0.415156335,  0.233038068
   1916,   0.41848579,  0.235268116
   1917,  0.421814531,  0.237499326
   1918,  0.425142884,  0.239731073
   1919,  0.428471029,  0.241963059
   1920,  0.431799084,  0.244195163
   1921,  0.435127139,  0.246427298
   1922,  0.438455164,  0.248659477
   1923,   0.44178319,  0.250891685
   1924,  0.445111245,   0.25312385
   1925,   0.44843927,  0.255356044
   1926,  0.451767296,  0.257588208
   1927,  0.455095321,  0.259820402
   1928,  0.458423346,  0.262052596
   1929,  0.461751372,   0.26428479
   1930,  0.465079427,  0.266516954
   1931,  0.468407452,  0.268749148
   1932,  0.471735477,  0.270981312
   1933,  0.475063473,  0.273213506
   1934,  0.478391528,    0.2754457
   1935,  0.481719553,  0.277677894
   1936,  0.485047579,  0.279910058
   1937,  0.488375604,  0.282142252
   1938,  0.491703629,  0.284374446
   1939,  0.495031655,   0.28660664
   1940,   0.49835968,  0.288838834
   1941,  0.501687706,  0.291070998
   1942,  0.505015731,  0.293303162
   1943,  0.508343756,  0.295535356
   1944,  0.511671841,   0.29776758
   1945,  0.388820142,  0.218481854
   1946,  0.392173976,  0.220469326
   1947,  0.395493746,   0.22254841
   1948,  0.398792773,  0.224687934
   1949,  0.402079284,  0.226863816
   1950,  0.405358315,  0.229060024
   1951,  0.408633053,  0.231267035
   1952,  0.411905318,  0.233479485
   1953,  0.415176302,  0.235694632
   1954,   0.41844666,  0.237911031
   1955,   0.42171669,  0.240128025
   1956,  0.424986511,  0.242345273
   1957,  0.428256273,  0.244562626
   1958,  0.431526035,  0.246780053
   1959,  0.434795767,  0.248997509
   1960,  0.438065469,  0.251214951
   1961,  0.441335201,  0.253432393
   1962,  0.444604933,  0.255649865
   1963,  0.447874665,  0.257867306
   1964,  0.451144397,  0.260084778
   1965,  0.454414129,   0.26230225
   1966,  0.457683831,  0.264519691
   1967,  0.460953534,  0.266737163
   1968,  0.464223266,  0.268954605
   1969,  0.467492968,  0.271172047
   1970,    0.4707627,  0.273389518
   1971,  0.474032432,   0.27560699
   1972,  0.477302194,  0.277824461
   1973,  0.480571866,  0.280041903
   1974,  0.483841598,  0.282259375
   1975,   0.48711133,  0.284476846
   1976,  0.490381062,  0.286694288
   1977,  0.493650794,   0.28891176
   1978,  0.496920496,  0.291129172
   1979,  0.500190198,  0.293346643
   1980,   0.50345993,  0.295564115
   1981,  0.506729782,  0.297781765
   1982,  0.386120379,  0.219038248
   1983,  0.389334381,  0.220969439
   1984,  0.392542094,  0.223009616
   1985,  0.395753503,  0.225122899
   1986,  0.398968101,  0.227279872
   1987,  0.402183533,  0.229460806
   1988,  0.405398488,  0.231654167
   1989,  0.408612728,  0.233853668
   1990,  0.411826372,  0.236056134
   1991,  0.415039659,  0.238259971
   1992,  0.418252677,  0.240464434
   1993,  0.421465576,   0.24266918
   1994,  0.424678445,   0.24487403
   1995,  0.427891314,  0.247078955
   1996,  0.431104094,  0.249283895
   1997,  0.434316903,  0.251488864
   1998,  0.437529713,  0.253693819
   1999,  0.440742552,  0.255898803
   2000,  0.443955362,  0.258103758
   2001,  0.447168171,  0.260308713
   2002,  0.450380981,  0.262513697
   2003,  0.453593791,  0.264718652
   2004,    0.4568066,  0.266923577
   2005,   0.46001941,  0.269128531
   2006,  0.463232219,  0.271333516
   2007,  0.466445029,   0.27353847
   2008,  0.469657838,  0.275743425
   2009,  0.472870648,  0.277948409
   2010,  0.476083457,  0.280153394
   2011,  0.479296267,  0.282358348
   2012,  0.482509077,  0.284563303
   2013,  0.485721916,  0.286768258
   2014,  0.488934726,  0.288973212
   2015,  0.492147505,  0.291178167
   2016,  0.495360315,  0.293383121
   2017,  0.498573184,  0.295588136
   2018,  0.501786232,  0.297793567
   2019,  0.383526087,  0.219500706
   2020,  0.386507392,  0.221343726
   2021,  0.389546782,  0.223331451
   2022,  0.392644167,  0.225415945
   2023,  0.395777375,  0.227556512
   2024,  0.398927301,  0.229726344
   2025,  0.402083546,  0.231910542
   2026,  0.405241758,  0.234101534
   2027,  0.408400416,   0.23629567
   2028,  0.411559165,  0.238491222
   2029,  0.414717853,  0.240687415
   2030,  0.417876422,  0.242883891
   2031,  0.421035022,  0.245080501
   2032,  0.424193591,  0.247277141
   2033,   0.42735213,   0.24947384
   2034,    0.4305107,  0.251670539
   2035,  0.433669239,  0.253867209
   2036,  0.436827779,  0.256063938
   2037,  0.439986318,  0.258260608
   2038,  0.443144858,  0.260457307
   2039,  0.446303397,  0.262654006
   2040,  0.449461937,  0.264850706
   2041,  0.452620476,  0.267047375
   2042,  0.455779016,  0.269244075
   2043,  0.458937556,  0.271440744
   2044,  0.462096125,  0.273637444
   2045,  0.465254664,  0.275834143
   2046,  0.468413204,  0.278030872
   2047,  0.471571743,  0.280227572
   2048,  0.474730313,  0.282424271
   2049,  0.477888852,   0.28462097
   2050,  0.481047392,   0.28681767
   2051,  0.484205902,   0.28901431
   2052,  0.487364411,  0.291210949
   2053,  0.490522921,  0.293407589
   2054,   0.49368149,  0.295604289
   2055,  0.496840298,  0.297801495
   2056,  0.381081611,  0.219795823
   2057,  0.383669168,  0.221511751
   2058,  0.386461526,  0.223437414
   2059,  0.389416188,  0.225496739
   2060,   0.39246285,  0.227629066
   2061,  0.395550013,   0.22979638
   2062,  0.398651719,  0.231979117
   2063,  0.401758015,    0.2341685
   2064,  0.404865682,  0.236360788
   2065,  0.407973737,  0.238554329
   2066,  0.411081851,   0.24074842
   2067,  0.414189935,  0.242942765
   2068,  0.417298079,  0.245137185
   2069,  0.420406163,  0.247331664
   2070,  0.423514187,  0.249526173
   2071,  0.426622301,  0.251720697
   2072,  0.429730386,   0.25391522
   2073,   0.43283844,  0.256109715
   2074,  0.435946524,  0.258304238
   2075,  0.439054608,  0.260498732
   2076,  0.442162663,  0.262693226
   2077,  0.445270747,   0.26488775
   2078,  0.448378831,  0.267082274
   2079,  0.451486915,  0.269276768
   2080,   0.45459497,  0.271471262
   2081,  0.457703054,  0.273665786
   2082,  0.460811138,   0.27586031
   2083,  0.463919222,  0.278054833
   2084,  0.467027307,  0.280249357
   2085,  0.470135391,  0.282443881
   2086,  0.473243475,  0.284638405
   2087,    0.4763515,  0.286832869
   2088,  0.479459554,  0.289027333
   2089,  0.482567549,  0.291221738
   2090,  0.485675514,  0.293416023
   2091,  0.488783419,  0.295610279
   2092,  0.491891444,  0.297804713
   2093,  0.481984198,  0.297795951
   2094,  0.477021754,  0.297777504
   2095,   0.47205627,  0.297754228
   2096,  0.467089087,  0.297728121
   2097,   0.46212092,  0.297700495
   2098,  0.457152307,  0.297672093
   2099,  0.452183425,  0.297643334
   2100,  0.447214454,  0.297614396
   2101,  0.442245424,  0.297585398
   2102,  0.437276393,   0.29755637
   2103,  0.432307363,  0.297527313
   2104,  0.427338302,  0.297498286
   2105,  0.422369242,  0.297469229
   2106,  0.417400181,  0.297440171
   2107,  0.412431151,  0.297411144
   2108,   0.40746212,  0.297382087
   2109,   0.40249306,  0.297353029
   2110,  0.397524029,  0.297323972
   2111,  0.392554969,  0.297294945
   2112,  0.387585908,  0.297265887
   2113,  0.382616878,   0.29723683
   2114,  0.377647817,  0.297207803
   2115,  0.372678757,  0.297178745
   2116,  0.367709696,  0.297149688
   2117,  0.362740636,  0.297120661
   2118,  0.357771575,  0.297091573
   2119,  0.352802545,  0.297062516
   2120,  0.347833484,  0.297033489
   2121,  0.342864424,  0.297004431
   2122,  0.337895364,  0.296975374
   2123,  0.332926333,  0.296946347
   2124,  0.327957302,  0.296917289
   2125,  0.322988272,  0.296888232
   2126,  0.318019211,  0.296859175
   2127,  0.313050151,  0.296830148
   2128,   0.30808112,   0.29680109
   2129,   0.30311206,  0.296772033
   2130,  0.298142999,  0.296743006
   2131,  0.293173939,  0.296713948
   2132,  0.288204908,  0.296684891
   2133,  0.283235848,  0.296655864
   2134,  0.278266817,  0.296626776
   2135,  0.273297757,  0.296597719
   2136,  0.268328696,  0.296568692
   2137,  0.263359636,  0.296539634
   2138,  0.258390605,  0.296510577
   2139,  0.253421545,   0.29648155
   2140,  0.248452485,  0.296452492
   2141,  0.243483439,  0.296423435
   2142,  0.238514394,  0.296394378
   2143,  0.233545348,   0.29636535
   2144,  0.228576303,  0.296336293
   2145,  0.223607242,  0.296307236
   2146,  0.218638197,  0.296278208
   2147,  0.213669151,  0.296249151
   2148,  0.208700106,  0.296220094
   2149,  0.203731045,  0.296191067
   2150,     0.198762,  0.296161979
   2151,  0.193792954,  0.296132922
   2152,  0.188823909,  0.296103895
   2153,  0.183854848,  0.296074837
   2154,  0.178885788,   0.29604578
   2155,  0.173916742,  0.296016753
   2156,  0.168947697,  0.295987695
   2157,  0.163978666,  0.295958638
   2158,  0.159009606,  0.295929581
   2159,   0.15404056,  0.295900553
   2160,    0.1490715,  0.295871496
   2161,  0.144102454,  0.295842439
   2162,  0.139133394,  0.295813411
   2163,  0.134164333,  0.295784354
   2164,  0.129195288,  0.295755297
   2165,  0.124226242,  0.295726269
   2166,  0.119257197,  0.295697182
   2167,  0.114288144,  0.295668125
   2168,  0.109319098,  0.295639098
   2169,  0.104350045,   0.29561004
   2170, 0.0993809998,  0.295580983
   2171, 0.0944119543,  0.295551956
   2172, 0.0894428939,  0.295522898
   2173, 0.0844738409,  0.295493841
   2174, 0.0795047954,  0.295464784
   2175, 0.0745357499,  0.295435756
   2176, 0.0695666969,  0.295406699
   2177, 0.0645976514,  0.295377642
   2178, 0.0596285984,  0.295348614
   2179, 0.0546595491,  0.295319557
   2180, 0.0496904999,    0.2952905
   2181, 0.0447214469,  0.295261472
   2182, 0.0397523977,  0.295232385
   2183, 0.0347833484,  0.295203328
   2184, 0.0298142992,  0.295174301
   2185, 0.0248452518,  0.295145243
   2186, 0.0198762007,  0.295116186
   2187, 0.0149071496,  0.295087159
   2188, 0.00993809942,  0.295058101
   2189, 0.00496904971,  0.295029044
   2190,   0.47896719,  0.295590073
   2191,  0.474042535,  0.295553505
   2192,  0.469111979,  0.295507431
   2193,  0.464177817,  0.295455635
   2194,  0.459241688,   0.29540062
   2195,  0.454304487,  0.295343995
   2196,  0.449366808,  0.295286566
   2197,  0.444428891,   0.29522875
   2198,  0.439490855,  0.295170784
   2199,  0.434552789,  0.295112729
   2200,  0.429614723,  0.295054644
   2201,  0.424676597,   0.29499656
   2202,  0.419738472,  0.294938445
   2203,  0.414800376,   0.29488036
   2204,   0.40986231,  0.294822276
   2205,  0.404924214,  0.294764161
   2206,  0.399986118,  0.294706047
   2207,  0.395048022,  0.294647962
   2208,  0.390109897,  0.294589877
   2209,  0.385171771,  0.294531763
   2210,  0.380233705,  0.294473678
   2211,  0.375295609,  0.294415593
   2212,  0.370357513,  0.294357479
   2213,  0.365419418,  0.294299394
   2214,  0.360481322,  0.294241279
   2215,  0.355543196,  0.294183165
   2216,    0.3506051,   0.29412505
   2217,  0.345666975,  0.294066966
   2218,  0.340728879,  0.294008851
   2219,  0.335790753,  0.293950766
   2220,  0.330852687,  0.293892682
   2221,  0.325914592,  0.293834567
   2222,  0.320976496,  0.293776453
   2223,    0.3160384,  0.293718368
   2224,  0.311100304,  0.293660283
   2225,  0.306162208,  0.293602169
   2226,  0.301224113,  0.293544084
   2227,  0.296285987,  0.293485999
   2228,  0.291347891,  0.293427885
   2229,  0.286409795,    0.2933698
   2230,  0.281471699,  0.293311685
   2231,  0.276533604,  0.293253571
   2232,  0.271595478,  0.293195456
   2233,  0.266657382,  0.293137372
   2234,  0.261719286,  0.293079257
   2235,  0.256781191,  0.293021172
   2236,  0.251843095,  0.292963088
   2237,  0.246904999,  0.292904973
   2238,  0.241966903,  0.292846859
   2239,  0.237028793,  0.292788774
   2240,  0.232090697,  0.292730689
   2241,  0.227152586,  0.292672575
   2242,   0.22221449,   0.29261449
   2243,  0.217276394,  0.292556405
   2244,  0.212338299,  0.292498291
   2245,  0.207400188,  0.292440206
   2246,  0.202462077,  0.292382091
   2247,  0.197523981,  0.292323977
   2248,  0.192585886,  0.292265862
   2249,   0.18764779,  0.292207778
   2250,  0.182709694,  0.292149663
   2251,  0.177771583,  0.292091578
   2252,  0.172833487,  0.292033494
   2253,  0.167895406,  0.291975379
   2254,  0.162957311,  0.291917264
   2255,    0.1580192,   0.29185918
   2256,  0.153081104,  0.291801095
   2257,  0.148142993,   0.29174298
   2258,  0.143204898,  0.291684896
   2259,  0.138266802,  0.291626811
   2260,  0.133328706,  0.291568696
   2261,  0.128390595,  0.291510612
   2262,  0.123452485,  0.291452497
   2263,  0.118514396,  0.291394383
   2264,  0.113576293,  0.291336268
   2265,  0.108638197,  0.291278183
   2266,  0.103700094,  0.291220069
   2267, 0.0987619907,  0.291161984
   2268, 0.0938238949,  0.291103899
   2269, 0.0888857916,  0.291045785
   2270, 0.0839476883,   0.29098767
   2271, 0.0790095925,  0.290929586
   2272, 0.0740714967,  0.290871501
   2273, 0.0691334009,  0.290813386
   2274, 0.0641952977,  0.290755302
   2275, 0.0592571981,  0.290697217
   2276, 0.0543190986,  0.290639102
   2277, 0.0493809953,  0.290581018
   2278, 0.0444428958,  0.290522903
   2279, 0.0395047963,  0.290464789
   2280, 0.0345666967,  0.290406674
   2281, 0.0296285991,  0.290348589
   2282, 0.0246905014,  0.290290475
   2283,    0.0197524,   0.29023239
   2284, 0.0148142995,  0.290174305
   2285, 0.00987619907,  0.290116191
   2286, 0.00493809953,  0.290058076
   2287,  0.475949645,  0.293383241
   2288,  0.471062779,  0.293328613
   2289,  0.466167212,  0.293259978
   2290,  0.461266279,  0.293182701
   2291,  0.456362218,  0.293100566
   2292,  0.451456577,  0.293015808
   2293,  0.446550101,  0.292929739
   2294,  0.441643268,  0.292843074
   2295,  0.436736226,   0.29275614
   2296,  0.431829154,  0.292669088
   2297,  0.426922023,  0.292581975
   2298,  0.422014892,  0.292494833
   2299,  0.417107731,  0.292407691
   2300,   0.41220057,  0.292320549
   2301,  0.407293439,  0.292233407
   2302,  0.402386308,  0.292146266
   2303,  0.397479147,  0.292059094
   2304,  0.392571986,  0.291971952
   2305,  0.387664855,   0.29188478
   2306,  0.382757723,  0.291797638
   2307,  0.377850562,  0.291710496
   2308,  0.372943401,  0.291623354
   2309,   0.36803627,  0.291536212
   2310,  0.363129139,   0.29144907
   2311,  0.358221978,  0.291361928
   2312,  0.353314787,  0.291274756
   2313,  0.348407626,  0.291187584
   2314,  0.343500465,  0.291100442
   2315,  0.338593304,    0.2910133
   2316,  0.333686173,  0.290926158
   2317,  0.328779042,  0.290839016
   2318,  0.323871881,  0.290751874
   2319,   0.31896472,  0.290664703
   2320,  0.314057589,  0.290577561
   2321,  0.309150457,  0.290490389
   2322,  0.304243326,  0.290403247
   2323,  0.299336165,  0.290316105
   2324,  0.294429004,  0.290228963
   2325,  0.289521843,  0.290141821
   2326,  0.284614712,  0.290054679
   2327,  0.279707551,  0.289967537
   2328,   0.27480039,  0.289880365
   2329,  0.269893229,  0.289793193
   2330,  0.264986098,  0.289706051
   2331,  0.260078937,  0.289618909
   2332,  0.255171776,  0.289531767
   2333,  0.250264645,  0.289444625
   2334,  0.245357499,  0.289357483
   2335,  0.240450352,  0.289270312
   2336,  0.235543206,   0.28918317
   2337,   0.23063606,  0.289095998
   2338,  0.225728899,  0.289008856
   2339,  0.220821738,  0.288921714
   2340,  0.215914577,  0.288834572
   2341,  0.211007446,   0.28874743
   2342,  0.206100285,  0.288660288
   2343,  0.201193124,  0.288573146
   2344,  0.196285978,  0.288485974
   2345,  0.191378832,  0.288398802
   2346,  0.186471686,   0.28831166
   2347,   0.18156454,  0.288224518
   2348,  0.176657394,  0.288137376
   2349,  0.171750247,  0.288050234
   2350,  0.166843101,  0.287963092
   2351,  0.161935955,  0.287875921
   2352,  0.157028809,  0.287788779
   2353,  0.152121663,  0.287701607
   2354,  0.147214502,  0.287614465
   2355,  0.142307356,  0.287527323
   2356,  0.137400195,  0.287440181
   2357,  0.132493049,  0.287353039
   2358,  0.127585888,  0.287265897
   2359,  0.122678742,  0.287178755
   2360,  0.117771596,  0.287091583
   2361,  0.112864435,  0.287004411
   2362,  0.107957289,  0.286917269
   2363,  0.103050135,  0.286830127
   2364,  0.098142989,  0.286742985
   2365, 0.0932358429,  0.286655843
   2366, 0.0883286893,  0.286568701
   2367, 0.0834215432,  0.286481529
   2368, 0.0785143971,  0.286394387
   2369,  0.073607251,  0.286307216
   2370,  0.068700105,  0.286220074
   2371, 0.0637929514,  0.286132932
   2372, 0.0588857979,   0.28604579
   2373, 0.0539786443,  0.285958648
   2374, 0.0490714945,  0.285871506
   2375, 0.0441643447,  0.285784364
   2376, 0.0392571986,  0.285697192
   2377, 0.0343500488,   0.28561002
   2378, 0.0294428989,  0.285522878
   2379, 0.0245357491,  0.285435736
   2380, 0.0196285993,  0.285348594
   2381, 0.0147214495,  0.285261452
   2382, 0.00981429964,   0.28517431
   2383, 0.00490714982,  0.285087138
   2384,  0.472931802,  0.291175961
   2385,  0.468082786,  0.291103274
   2386,  0.463222265,  0.291012168
   2387,  0.458354533,  0.290909559
   2388,  0.453482687,  0.290800303
   2389,  0.448608607,  0.290687501
   2390,  0.443733394,  0.290572882
   2391,  0.438857645,  0.290457398
   2392,  0.433981627,  0.290341526
   2393,   0.42910552,  0.290225446
   2394,  0.424229354,  0.290109307
   2395,  0.419353187,  0.289993137
   2396,  0.414476991,  0.289876938
   2397,  0.409600794,  0.289760739
   2398,  0.404724598,  0.289644569
   2399,  0.399848402,   0.28952834
   2400,  0.394972175,  0.289412141
   2401,  0.390095979,  0.289295942
   2402,  0.385219783,  0.289179742
   2403,  0.380343616,  0.289063543
   2404,   0.37546742,  0.288947344
   2405,  0.370591223,  0.288831145
   2406,  0.365715027,  0.288714945
   2407,   0.36083883,  0.288598746
   2408,  0.355962604,  0.288482547
   2409,  0.351086408,  0.288366348
   2410,  0.346210182,  0.288250148
   2411,  0.341333956,  0.288133949
   2412,  0.336457759,   0.28801775
   2413,  0.331581593,  0.287901551
   2414,  0.326705396,  0.287785351
   2415,    0.3218292,  0.287669152
   2416,  0.316953003,  0.287552953
   2417,  0.312076807,  0.287436754
   2418,  0.307200611,  0.287320554
   2419,  0.302324414,  0.287204355
   2420,  0.297448218,  0.287088156
   2421,  0.292571992,  0.286971956
   2422,  0.287695795,  0.286855757
   2423,  0.282819599,  0.286739558
   2424,  0.277943403,  0.286623359
   2425,  0.273067176,  0.286507159
   2426,   0.26819098,   0.28639096
   2427,  0.263314784,  0.286274761
   2428,  0.258438587,  0.286158562
   2429,  0.253562391,  0.286042362
   2430,  0.248686194,  0.285926163
   2431,  0.243809998,  0.285809964
   2432,  0.238933802,  0.285693765
   2433,  0.234057605,  0.285577565
   2434,  0.229181409,  0.285461366
   2435,  0.224305198,  0.285345167
   2436,  0.219428986,  0.285228968
   2437,  0.214552775,  0.285112768
   2438,  0.209676594,  0.284996569
   2439,  0.204800397,   0.28488037
   2440,  0.199924186,  0.284764171
   2441,  0.195047975,  0.284647971
   2442,  0.190171778,  0.284531772
   2443,  0.185295582,  0.284415573
   2444,    0.1804194,  0.284299374
   2445,  0.175543204,  0.284183174
   2446,  0.170666993,  0.284066975
   2447,  0.165790796,  0.283950776
   2448,    0.1609146,  0.283834577
   2449,  0.156038404,  0.283718377
   2450,  0.151162207,  0.283602178
   2451,  0.146285996,  0.283485979
   2452,  0.141409799,   0.28336978
   2453,  0.136533588,   0.28325358
   2454,  0.131657392,  0.283137381
   2455,  0.126781195,  0.283021182
   2456,  0.121904992,  0.282904983
   2457,  0.117028788,  0.282788783
   2458,  0.112152591,  0.282672584
   2459,  0.107276388,  0.282556385
   2460,  0.102400191,  0.282440186
   2461, 0.0975239873,  0.282323986
   2462, 0.0926477909,  0.282207787
   2463, 0.0877715945,  0.282091588
   2464, 0.0828953981,  0.281975389
   2465, 0.0780192018,  0.281859189
   2466, 0.0731429979,   0.28174299
   2467, 0.0682668015,  0.281626791
   2468, 0.0633905977,  0.281510592
   2469, 0.0585143939,  0.281394392
   2470, 0.0536381938,  0.281278193
   2471, 0.0487619936,  0.281161994
   2472, 0.0438857973,  0.281045794
   2473, 0.0390095972,  0.280929595
   2474,  0.034133397,  0.280813396
   2475, 0.0292571969,  0.280697197
   2476, 0.0243809968,  0.280580997
   2477, 0.0195047967,  0.280464798
   2478, 0.0146285985,  0.280348599
   2479, 0.00975239929,    0.2802324
   2480, 0.00487619964,    0.2801162
   2481,  0.469913781,  0.288968384
   2482,  0.465102583,  0.288877666
   2483,   0.46027714,  0.288764149
   2484,  0.455442756,  0.288636237
   2485,  0.450603068,  0.288499951
   2486,  0.445760578,  0.288359135
   2487,  0.440916657,  0.288215995
   2488,  0.436071992,  0.288071692
   2489,  0.431227028,  0.287926853
   2490,  0.426381916,  0.287781775
   2491,  0.421536714,  0.287636638
   2492,  0.416691482,  0.287491441
   2493,   0.41184622,  0.287346184
   2494,  0.407000989,  0.287200958
   2495,  0.402155757,  0.287055701
   2496,  0.397310495,  0.286910415
   2497,  0.392465234,  0.286765158
   2498,  0.387619972,  0.286619931
   2499,  0.382774711,  0.286474705
   2500,  0.377929509,  0.286329448
   2501,  0.373084247,  0.286184192
   2502,  0.368239015,  0.286038935
   2503,  0.363393784,  0.285893679
   2504,  0.358548492,  0.285748422
   2505,  0.353703231,  0.285603166
   2506,  0.348857999,  0.285457909
   2507,  0.344012737,  0.285312682
   2508,  0.339167476,  0.285167456
   2509,  0.334322214,  0.285022199
   2510,  0.329476953,  0.284876943
   2511,  0.324631721,  0.284731686
   2512,  0.319786489,   0.28458643
   2513,  0.314941257,  0.284441173
   2514,  0.310096025,  0.284295946
   2515,  0.305250764,   0.28415072
   2516,  0.300405502,  0.284005463
   2517,  0.295560241,  0.283860207
   2518,  0.290714979,   0.28371495
   2519,  0.285869718,  0.283569694
   2520,  0.281024486,  0.283424437
   2521,  0.276179254,  0.283279181
   2522,  0.271333992,  0.283133924
   2523,  0.266488731,  0.282988697
   2524,  0.261643499,  0.282843471
   2525,  0.256798267,  0.282698214
   2526,  0.251953006,  0.282552958
   2527,  0.247107744,  0.282407701
   2528,  0.242262483,  0.282262444
   2529,  0.237417236,  0.282117188
   2530,  0.232571989,  0.281971961
   2531,  0.227726758,  0.281826735
   2532,  0.222881496,  0.281681478
   2533,  0.218036234,  0.281536222
   2534,  0.213190973,  0.281390965
   2535,  0.208345741,  0.281245708
   2536,  0.203500494,  0.281100452
   2537,  0.198655248,  0.280955195
   2538,  0.193809986,  0.280809939
   2539,  0.188964754,  0.280664712
   2540,  0.184119493,  0.280519485
   2541,  0.179274246,  0.280374229
   2542,  0.174428999,  0.280228972
   2543,  0.169583738,  0.280083716
   2544,  0.164738491,  0.279938459
   2545,  0.159893245,  0.279793203
   2546,  0.155047998,  0.279647976
   2547,  0.150202751,  0.279502749
   2548,  0.145357504,  0.279357493
   2549,  0.140512258,  0.279212236
   2550,  0.135666996,   0.27906698
   2551,   0.13082175,  0.278921723
   2552,  0.125976488,  0.278776467
   2553,  0.121131234,   0.27863121
   2554,  0.116285987,  0.278485954
   2555,  0.111440741,  0.278340727
   2556,  0.106595494,    0.2781955
   2557,  0.101750247,  0.278050244
   2558, 0.0969049931,  0.277904987
   2559, 0.0920597464,  0.277759731
   2560, 0.0872144997,  0.277614474
   2561,  0.082369253,  0.277469218
   2562, 0.0775239989,  0.277323991
   2563, 0.0726787448,  0.277178764
   2564, 0.0678334981,  0.277033508
   2565,  0.062988244,  0.276888251
   2566, 0.0581429936,  0.276742995
   2567, 0.0532977432,  0.276597738
   2568, 0.0484524965,  0.276452482
   2569, 0.0436072499,  0.276307225
   2570, 0.0387619957,  0.276161969
   2571, 0.0339167453,  0.276016742
   2572, 0.0290714968,  0.275871515
   2573, 0.0242262483,  0.275726259
   2574, 0.0193809979,  0.275581002
   2575, 0.0145357493,  0.275435746
   2576, 0.00969049893,  0.275290489
   2577, 0.00484524947,  0.275145233
   2578,   0.46689567,  0.286760718
   2579,  0.462122321,  0.286651969
   2580,  0.457331985,  0.286516011
   2581,  0.452530891,  0.286362827
   2582,  0.447723448,   0.28619951
   2583,  0.442912579,   0.28603071
   2584,  0.438099891,  0.285859048
   2585,  0.433286369,  0.285685956
   2586,   0.42847243,  0.285512209
   2587,  0.423658282,  0.285338104
   2588,  0.418844044,  0.285163939
   2589,  0.414029777,  0.284989685
   2590,   0.40921548,  0.284815401
   2591,  0.404401183,  0.284641147
   2592,  0.399586856,  0.284466833
   2593,  0.394772559,  0.284292519
   2594,  0.389958262,  0.284118205
   2595,  0.385143995,  0.283943892
   2596,  0.380329669,  0.283769608
   2597,  0.375515401,  0.283595324
   2598,  0.370701104,   0.28342104
   2599,  0.365886778,  0.283246726
   2600,  0.361072481,  0.283072412
   2601,  0.356258184,  0.282898098
   2602,  0.351443887,  0.282723784
   2603,   0.34662956,    0.2825495
   2604,  0.341815263,  0.282375216
   2605,  0.337000966,  0.282200933
   2606,  0.332186669,  0.282026619
   2607,  0.327372372,  0.281852335
   2608,  0.322558075,  0.281678021
   2609,  0.317743778,  0.281503737
   2610,  0.312929511,  0.281329423
   2611,  0.308115184,  0.281155109
   2612,  0.303300887,  0.280980825
   2613,   0.29848659,  0.280806541
   2614,  0.293672293,  0.280632257
   2615,  0.288857996,  0.280457944
   2616,   0.28404367,   0.28028363
   2617,  0.279229373,  0.280109316
   2618,  0.274415076,  0.279935002
   2619,  0.269600779,  0.279760718
   2620,  0.264786482,  0.279586434
   2621,  0.259972185,   0.27941215
   2622,  0.255157888,  0.279237837
   2623,  0.250343591,  0.279063553
   2624,  0.245529294,  0.278889239
   2625,  0.240714997,  0.278714955
   2626,    0.2359007,  0.278540641
   2627,  0.231086388,  0.278366327
   2628,  0.226272091,  0.278192043
   2629,  0.221457809,  0.278017759
   2630,  0.216643482,  0.277843475
   2631,  0.211829185,  0.277669162
   2632,  0.207014889,  0.277494848
   2633,  0.202200592,  0.277320534
   2634,  0.197386295,   0.27714622
   2635,  0.192571998,  0.276971936
   2636,  0.187757701,  0.276797652
   2637,  0.182943389,  0.276623368
   2638,  0.178129077,  0.276449054
   2639,   0.17331478,   0.27627477
   2640,  0.168500483,  0.276100457
   2641,  0.163686186,  0.275926173
   2642,  0.158871889,  0.275751859
   2643,  0.154057592,  0.275577545
   2644,  0.149243295,  0.275403261
   2645,  0.144428998,  0.275228977
   2646,  0.139614701,  0.275054693
   2647,  0.134800389,  0.274880379
   2648,  0.129986092,  0.274706066
   2649,  0.125171781,  0.274531752
   2650,  0.120357484,  0.274357438
   2651,  0.115543187,  0.274183154
   2652,   0.11072889,   0.27400887
   2653,  0.105914593,  0.273834586
   2654,  0.101100296,  0.273660272
   2655, 0.0962859988,  0.273485988
   2656, 0.0914717019,  0.273311675
   2657,   0.08665739,  0.273137391
   2658,  0.081843093,  0.272963077
   2659, 0.0770287961,  0.272788763
   2660, 0.0722144991,  0.272614479
   2661, 0.0674001947,  0.272440195
   2662, 0.0625858903,  0.272265911
   2663, 0.0577715933,  0.272091597
   2664, 0.0529572964,  0.271917284
   2665, 0.0481429994,   0.27174297
   2666,  0.043328695,  0.271568656
   2667, 0.0385143943,  0.271394372
   2668, 0.0337000936,  0.271220088
   2669, 0.0288857967,  0.271045804
   2670, 0.0240714997,   0.27087149
   2671,  0.019257199,  0.270697206
   2672, 0.0144429002,  0.270522892
   2673, 0.00962859951,  0.270348608
   2674, 0.00481429975,  0.270174295
   2675,  0.463877529,  0.284552991
   2676,  0.459142029,  0.284426153
   2677,  0.454386801,  0.284267813
   2678,  0.449618995,  0.284089357
   2679,  0.444843829,  0.283899069
   2680,  0.440064549,  0.283702254
   2681,  0.435283184,  0.283502072
   2682,  0.430500716,  0.283300191
   2683,  0.425717771,  0.283097506
   2684,  0.420934647,  0.282894462
   2685,  0.416151404,   0.28269124
   2686,  0.411368072,  0.282487959
   2687,   0.40658474,  0.282284617
   2688,  0.401801407,  0.282081306
   2689,  0.397018015,  0.281877965
   2690,  0.392234683,  0.281674594
   2691,  0.387451351,  0.281471252
   2692,  0.382668018,  0.281267881
   2693,  0.377884626,   0.28106454
   2694,  0.373101294,  0.280861199
   2695,  0.368317932,  0.280657858
   2696,   0.36353457,  0.280454516
   2697,  0.358751208,  0.280251145
   2698,  0.353967875,  0.280047774
   2699,  0.349184573,  0.279844433
   2700,  0.344401181,  0.279641092
   2701,  0.339617819,  0.279437751
   2702,  0.334834486,  0.279234409
   2703,  0.330051124,  0.279031068
   2704,  0.325267762,  0.278827727
   2705,    0.3204844,  0.278624386
   2706,  0.315701067,  0.278421015
   2707,  0.310917735,  0.278217673
   2708,  0.306134373,  0.278014302
   2709,  0.301351011,  0.277810961
   2710,  0.296567678,   0.27760762
   2711,  0.291784346,  0.277404279
   2712,  0.287000984,  0.277200937
   2713,  0.282217622,  0.276997566
   2714,  0.277434289,  0.276794195
   2715,  0.272650927,  0.276590854
   2716,  0.267867565,  0.276387513
   2717,  0.263084233,  0.276184171
   2718,  0.258300871,   0.27598083
   2719,  0.253517509,  0.275777489
   2720,  0.248734176,  0.275574148
   2721,  0.243950844,  0.275370806
   2722,  0.239167497,  0.275167435
   2723,  0.234384149,  0.274964094
   2724,  0.229600802,  0.274760723
   2725,  0.224817455,  0.274557382
   2726,  0.220034093,  0.274354041
   2727,  0.215250731,  0.274150699
   2728,  0.210467398,  0.273947358
   2729,  0.205684036,  0.273743987
   2730,  0.200900704,  0.273540616
   2731,  0.196117342,  0.273337275
   2732,  0.191333994,  0.273133934
   2733,  0.186550647,  0.272930592
   2734,  0.181767285,  0.272727251
   2735,  0.176983923,   0.27252391
   2736,  0.172200575,  0.272320569
   2737,  0.167417228,  0.272117227
   2738,  0.162633881,  0.271913856
   2739,  0.157850534,  0.271710515
   2740,  0.153067186,  0.271507144
   2741,  0.148283839,  0.271303803
   2742,  0.143500492,  0.271100461
   2743,  0.138717145,   0.27089712
   2744,  0.133933797,  0.270693779
   2745,   0.12915045,  0.270490408
   2746,  0.124367088,  0.270287037
   2747,  0.119583741,  0.270083696
   2748,  0.114800394,  0.269880354
   2749,  0.110017046,  0.269677013
   2750,  0.105233699,  0.269473672
   2751,  0.100450352,  0.269270331
   2752, 0.0956670046,  0.269066989
   2753, 0.0908836573,  0.268863618
   2754, 0.0861002952,  0.268660277
   2755, 0.0813169405,  0.268456936
   2756, 0.0765335932,  0.268253565
   2757,  0.071750246,  0.268050224
   2758, 0.0669668913,  0.267846882
   2759,  0.062183544,  0.267643541
   2760, 0.0574001968,    0.2674402
   2761, 0.0526168495,  0.267236829
   2762, 0.0478335023,  0.267033458
   2763, 0.0430501476,  0.266830117
   2764, 0.0382667966,  0.266626775
   2765, 0.0334834456,  0.266423434
   2766, 0.0287000984,  0.266220093
   2767, 0.0239167474,  0.266016752
   2768, 0.0191333983,   0.26581341
   2769, 0.0143500492,  0.265610039
   2770, 0.00956669915,  0.265406698
   2771, 0.00478334958,  0.265203357
   2772,  0.460859358,  0.282345206
   2773,  0.456161678,  0.282200336
   2774,  0.451441526,  0.282019585
   2775,   0.44670707,  0.281815886
   2776,   0.44196412,  0.281598598
   2777,  0.437216491,  0.281373799
   2778,  0.432466418,  0.281145096
   2779,  0.427715063,  0.280914426
   2780,  0.422963142,  0.280682862
   2781,  0.418211043,  0.280450791
   2782,  0.413458705,  0.280218571
   2783,  0.408706367,  0.279986233
   2784,  0.403953969,  0.279753864
   2785,  0.399201602,  0.279521495
   2786,  0.394449174,  0.279289097
   2787,  0.389696777,  0.279056668
   2788,  0.384944379,   0.27882427
   2789,  0.380191982,  0.278591871
   2790,  0.375439584,  0.278359473
   2791,  0.370687187,  0.278127074
   2792,  0.365934759,  0.277894676
   2793,  0.361182332,  0.277662277
   2794,  0.356429935,  0.277429879
   2795,  0.351677537,   0.27719748
   2796,  0.346925199,  0.276965082
   2797,  0.342172772,  0.276732683
   2798,  0.337420374,  0.276500285
   2799,  0.332667977,  0.276267886
   2800,  0.327915579,  0.276035488
   2801,  0.323163152,  0.275803119
   2802,  0.318410754,   0.27557072
   2803,  0.313658357,  0.275338292
   2804,  0.308905959,  0.275105894
   2805,  0.304153562,  0.274873495
   2806,  0.299401164,  0.274641097
   2807,  0.294648767,  0.274408698
   2808,  0.289896369,    0.2741763
   2809,  0.285143971,  0.273943901
   2810,  0.280391574,  0.273711503
   2811,  0.275639176,  0.273479104
   2812,  0.270886779,  0.273246706
   2813,  0.266134381,  0.273014307
   2814,  0.261381984,  0.272781909
   2815,  0.256629586,   0.27254951
   2816,  0.251877189,  0.272317111
   2817,  0.247124791,  0.272084743
   2818,  0.242372394,  0.271852344
   2819,  0.237619996,  0.271619916
   2820,  0.232867584,  0.271387517
   2821,  0.228115186,  0.271155119
   2822,  0.223362774,   0.27092272
   2823,  0.218610376,  0.270690322
   2824,  0.213857979,  0.270457923
   2825,  0.209105581,  0.270225525
   2826,  0.204353184,  0.269993126
   2827,  0.199600801,  0.269760728
   2828,  0.194848388,  0.269528329
   2829,  0.190095976,  0.269295931
   2830,  0.185343593,  0.269063532
   2831,  0.180591196,  0.268831134
   2832,  0.175838783,  0.268598735
   2833,  0.171086371,  0.268366367
   2834,  0.166333973,  0.268133968
   2835,  0.161581576,   0.26790154
   2836,  0.156829178,  0.267669141
   2837,  0.152076781,  0.267436743
   2838,  0.147324383,  0.267204344
   2839,  0.142571986,  0.266971946
   2840,  0.137819588,  0.266739547
   2841,  0.133067191,  0.266507149
   2842,  0.128314793,   0.26627475
   2843,  0.123562396,  0.266042352
   2844,  0.118809991,  0.265809953
   2845,    0.1140576,  0.265577555
   2846,  0.109305196,  0.265345156
   2847,  0.104552798,  0.265112758
   2848, 0.0998004004,  0.264880359
   2849, 0.0950480029,  0.264647961
   2850, 0.0902955979,  0.264415562
   2851, 0.0855431929,  0.264183164
   2852, 0.0807907879,  0.263950765
   2853, 0.0760383904,  0.263718367
   2854, 0.0712859929,  0.263485968
   2855, 0.0665335953,   0.26325357
   2856, 0.0617811978,  0.263021171
   2857, 0.0570288002,  0.262788773
   2858, 0.0522763953,  0.262556374
   2859, 0.0475239977,  0.262323976
   2860, 0.0427715965,  0.262091577
   2861, 0.0380191952,  0.261859179
   2862, 0.0332667977,   0.26162678
   2863, 0.0285144001,  0.261394382
   2864, 0.0237619989,  0.261161983
   2865, 0.0190095995,  0.260929585
   2866, 0.0142571982,  0.260697186
   2867, 0.0095047988,  0.260464787
   2868, 0.0047523994,  0.260232389
   2869,  0.457841218,   0.28013742
   2870,  0.453181326,   0.27997452
   2871,  0.448496312,  0.279771328
   2872,  0.443795145,  0.279542357
   2873,   0.43908444,  0.279298097
   2874,  0.434368432,  0.279045343
   2875,  0.429649651,  0.278788149
   2876,   0.42492944,   0.27852869
   2877,  0.420208573,  0.278268158
   2878,  0.415487379,   0.27800715
   2879,  0.410766065,  0.277745903
   2880,  0.406044662,  0.277484506
   2881,  0.401323229,   0.27722311
   2882,  0.396601766,  0.276961684
   2883,  0.391880304,  0.276700228
   2884,  0.387158871,  0.276438773
   2885,  0.382437438,  0.276177317
   2886,  0.377715975,  0.275915861
   2887,  0.372994542,  0.275654405
   2888,  0.368273079,  0.275392979
   2889,  0.363551646,  0.275131524
   2890,  0.358830154,  0.274870098
   2891,  0.354108691,  0.274608642
   2892,  0.349387228,  0.274347186
   2893,  0.344665825,   0.27408573
   2894,  0.339944392,  0.273824275
   2895,   0.33522293,  0.273562819
   2896,  0.330501467,  0.273301363
   2897,  0.325780034,  0.273039937
   2898,  0.321058571,  0.272778511
   2899,  0.316337109,  0.272517055
   2900,  0.311615646,  0.272255599
   2901,  0.306894183,  0.271994144
   2902,   0.30217275,  0.271732688
   2903,  0.297451317,  0.271471232
   2904,  0.292729855,  0.271209806
   2905,  0.288008422,   0.27094835
   2906,  0.283286989,  0.270686924
   2907,  0.278565526,  0.270425469
   2908,  0.273844063,  0.270164013
   2909,  0.269122601,  0.269902557
   2910,  0.264401168,  0.269641101
   2911,  0.259679735,  0.269379646
   2912,  0.254958272,   0.26911819
   2913,  0.250236809,  0.268856764
   2914,  0.245515376,  0.268595338
   2915,  0.240793943,  0.268333882
   2916,  0.236072481,  0.268072426
   2917,  0.231351033,  0.267810971
   2918,   0.22662957,  0.267549515
   2919,  0.221908122,  0.267288059
   2920,  0.217186674,  0.267026633
   2921,  0.212465227,  0.266765177
   2922,  0.207743779,  0.266503751
   2923,  0.203022331,  0.266242296
   2924,  0.198300883,   0.26598084
   2925,  0.193579435,  0.265719384
   2926,  0.188857988,  0.265457928
   2927,   0.18413654,  0.265196472
   2928,  0.179415092,  0.264935017
   2929,  0.174693644,  0.264673591
   2930,  0.169972181,  0.264412165
   2931,  0.165250733,  0.264150709
   2932,  0.160529286,  0.263889253
   2933,  0.155807838,  0.263627797
   2934,   0.15108639,  0.263366342
   2935,  0.146364927,  0.263104886
   2936,  0.141643479,   0.26284346
   2937,  0.136922032,  0.262582004
   2938,  0.132200584,  0.262320578
   2939,  0.127479136,  0.262059122
   2940,  0.122757688,  0.261797667
   2941,   0.11803624,  0.261536211
   2942,  0.113314793,  0.261274755
   2943,  0.108593337,  0.261013299
   2944,  0.103871889,  0.260751843
   2945, 0.0991504416,  0.260490417
   2946, 0.0944289938,  0.260228992
   2947, 0.0897075459,  0.259967536
   2948, 0.0849860981,   0.25970608
   2949, 0.0802646428,  0.259444624
   2950,  0.075543195,  0.259183168
   2951, 0.0708217472,  0.258921713
   2952, 0.0661002994,  0.258660287
   2953, 0.0613788478,  0.258398831
   2954, 0.0566573963,  0.258137405
   2955, 0.0519359447,  0.257875949
   2956, 0.0472144969,  0.257614493
   2957, 0.0424930491,  0.257353038
   2958, 0.0377715975,  0.257091582
   2959, 0.0330501497,  0.256830126
   2960, 0.0283286981,   0.25656867
   2961, 0.0236072484,  0.256307214
   2962, 0.0188857988,  0.256045789
   2963, 0.0141643491,  0.255784333
   2964, 0.00944289938,  0.255522907
   2965, 0.00472144969,  0.255261451
   2966,  0.454823047,  0.277929634
   2967,  0.450200975,  0.277748644
   2968,  0.445551068,    0.2775231
   2969,  0.440883249,  0.277268857
   2970,  0.436204791,  0.276997626
   2971,  0.431520402,  0.276716918
   2972,  0.426832885,  0.276431203
   2973,  0.422143817,  0.276142955
   2974,  0.417453945,  0.275853515
   2975,  0.412763715,  0.275563478
   2976,  0.408073366,  0.275273204
   2977,  0.403382957,   0.27498281
   2978,  0.398692489,  0.274692357
   2979,  0.394001961,  0.274401844
   2980,  0.389311433,   0.27411136
   2981,  0.384620965,  0.273820847
   2982,  0.379930466,  0.273530364
   2983,  0.375239998,  0.273239851
   2984,    0.3705495,  0.272949368
   2985,  0.365858972,  0.272658885
   2986,  0.361168474,  0.272368371
   2987,  0.356477946,  0.272077888
   2988,  0.351787478,  0.271787375
   2989,   0.34709698,  0.271496892
   2990,  0.342406482,  0.271206379
   2991,  0.337715983,  0.270915866
   2992,  0.333025455,  0.270625353
   2993,  0.328334957,   0.27033484
   2994,  0.323644459,  0.270044357
   2995,  0.318953961,  0.269753873
   2996,  0.314263463,   0.26946339
   2997,  0.309572965,  0.269172877
   2998,  0.304882437,  0.268882394
   2999,  0.300191939,  0.268591881
   3000,  0.295501471,  0.268301398
   3001,  0.290810972,  0.268010914
   3002,  0.286120474,  0.267720401
   3003,  0.281429976,  0.267429918
   3004,  0.276739478,  0.267139405
   3005,   0.27204898,  0.266848922
   3006,  0.267358452,  0.266558409
   3007,  0.262667954,  0.266267896
   3008,  0.257977486,  0.265977383
   3009,  0.253286988,   0.26568687
   3010,  0.248596475,  0.265396386
   3011,  0.243905976,  0.265105903
   3012,  0.239215493,   0.26481542
   3013,  0.234524995,  0.264524907
   3014,  0.229834497,  0.264234424
   3015,  0.225143984,  0.263943911
   3016,  0.220453471,  0.263653427
   3017,  0.215762973,  0.263362944
   3018,  0.211072475,  0.263072431
   3019,  0.206381977,  0.262781948
   3020,  0.201691478,  0.262491435
   3021,  0.197000965,  0.262200952
   3022,  0.192310482,  0.261910439
   3023,  0.187619984,  0.261619925
   3024,  0.182929486,  0.261329412
   3025,  0.178238988,  0.261038899
   3026,   0.17354849,  0.260748416
   3027,  0.168857992,  0.260457933
   3028,  0.164167494,   0.26016745
   3029,  0.159476981,  0.259876937
   3030,  0.154786482,  0.259586453
   3031,  0.150095969,   0.25929594
   3032,  0.145405471,  0.259005457
   3033,  0.140714973,  0.258714974
   3034,  0.136024475,  0.258424461
   3035,  0.131333977,  0.258133978
   3036,  0.126643479,  0.257843465
   3037,  0.121952981,  0.257552981
   3038,  0.117262483,  0.257262468
   3039,  0.112571985,  0.256971955
   3040,  0.107881486,  0.256681442
   3041,  0.103190988,  0.256390929
   3042, 0.0985004902,  0.256100446
   3043, 0.0938099921,  0.255809963
   3044,  0.089119494,   0.25551948
   3045, 0.0844289958,  0.255228966
   3046, 0.0797384977,  0.254938483
   3047, 0.0750479996,   0.25464797
   3048, 0.0703574941,  0.254357457
   3049, 0.0656669959,  0.254066974
   3050, 0.0609764941,  0.253776491
   3051, 0.0562859923,  0.253486007
   3052, 0.0515954942,  0.253195494
   3053,  0.046904996,  0.252905011
   3054, 0.0422144979,  0.252614498
   3055, 0.0375239998,  0.252323985
   3056,  0.032833498,  0.252033472
   3057, 0.0281429961,  0.251742959
   3058,  0.023452498,  0.251452476
   3059,  0.018761998,  0.251161993
   3060, 0.0140714981,  0.250871509
   3061, 0.00938099902,  0.250580996
   3062, 0.00469049951,  0.250290513
   3063,  0.451804876,  0.275721848
   3064,  0.447220623,  0.275522798
   3065,  0.442605823,  0.275274843
   3066,  0.437971294,  0.274995357
   3067,  0.433325052,  0.274697155
   3068,  0.428672314,  0.274388462
   3069,  0.424016118,  0.274074227
   3070,  0.419358134,  0.273757219
   3071,  0.414699316,  0.273438871
   3072,  0.410040081,  0.273119837
   3073,  0.405380666,  0.272800505
   3074,  0.400721252,  0.272481084
   3075,  0.396061718,  0.272161573
   3076,  0.391402185,  0.271842033
   3077,  0.386742622,  0.271522492
   3078,  0.382083058,  0.271202922
   3079,  0.377423525,  0.270883381
   3080,  0.372763991,  0.270563841
   3081,  0.368104428,    0.2702443
   3082,  0.363444865,   0.26992476
   3083,  0.358785301,   0.26960519
   3084,  0.354125738,  0.269285649
   3085,  0.349466205,  0.268966109
   3086,  0.344806671,  0.268646538
   3087,  0.340147138,  0.268326998
   3088,  0.335487545,  0.268007457
   3089,  0.330828011,  0.267687917
   3090,  0.326168478,  0.267368376
   3091,  0.321508914,  0.267048806
   3092,  0.316849351,  0.266729265
   3093,  0.312189817,  0.266409725
   3094,  0.307530254,  0.266090155
   3095,  0.302870691,  0.265770614
   3096,  0.298211157,  0.265451074
   3097,  0.293551624,  0.265131533
   3098,   0.28889209,  0.264811993
   3099,  0.284232527,  0.264492422
   3100,  0.279572964,  0.264172882
   3101,   0.27491343,  0.263853341
   3102,  0.270253867,  0.263533771
   3103,  0.265594304,  0.263214231
   3104,   0.26093477,   0.26289469
   3105,  0.256275237,   0.26257515
   3106,  0.251615673,  0.262255609
   3107,  0.246956125,  0.261936039
   3108,  0.242296591,  0.261616498
   3109,  0.237637043,  0.261296958
   3110,  0.232977495,  0.260977387
   3111,  0.228317946,  0.260657847
   3112,  0.223658383,  0.260338306
   3113,   0.21899882,  0.260018766
   3114,  0.214339256,  0.259699225
   3115,  0.209679723,  0.259379655
   3116,  0.205020159,  0.259060115
   3117,  0.200360626,  0.258740544
   3118,  0.195701063,  0.258421004
   3119,  0.191041529,  0.258101463
   3120,  0.186381966,  0.257781923
   3121,  0.181722432,  0.257462382
   3122,  0.177062884,  0.257142842
   3123,  0.172403336,  0.256823272
   3124,  0.167743772,  0.256503731
   3125,  0.163084239,  0.256184191
   3126,  0.158424675,   0.25586462
   3127,  0.153765127,   0.25554508
   3128,  0.149105579,  0.255225539
   3129,   0.14444603,  0.254905999
   3130,  0.139786482,  0.254586458
   3131,  0.135126919,  0.254266888
   3132,   0.13046737,  0.253947347
   3133,  0.125807822,  0.253627777
   3134,  0.121148273,  0.253308237
   3135,  0.116488725,  0.252988696
   3136,  0.111829177,  0.252669156
   3137,  0.107169628,  0.252349615
   3138,   0.10251008,  0.252030045
   3139, 0.0978505313,  0.251710504
   3140, 0.0931909829,  0.251390964
   3141, 0.0885314345,  0.251071423
   3142, 0.0838718861,  0.250751853
   3143, 0.0792123377,  0.250432312
   3144, 0.0745527893,  0.250112772
   3145, 0.0698932409,  0.249793231
   3146, 0.0652336925,  0.249473676
   3147, 0.0605741367,  0.249154121
   3148, 0.0559145883,   0.24883458
   3149, 0.0512550399,   0.24851504
   3150, 0.0465954915,  0.248195484
   3151, 0.0419359431,  0.247875929
   3152, 0.0372763947,  0.247556388
   3153, 0.0326168425,  0.247236848
   3154, 0.0279572941,  0.246917292
   3155, 0.0232977457,  0.246597737
   3156, 0.0186381955,  0.246278197
   3157, 0.0139786471,  0.245958656
   3158, 0.00931909773,  0.245639101
   3159, 0.00465954887,  0.245319545
   3160,  0.448786706,  0.273514032
   3161,  0.444240272,  0.273296952
   3162,  0.439660549,  0.273026586
   3163,  0.435059369,  0.272721857
   3164,  0.430445373,  0.272396654
   3165,  0.425824255,  0.272060007
   3166,  0.421199322,   0.27171728
   3167,  0.416572481,  0.271371484
   3168,  0.411944687,  0.271024168
   3169,  0.407316446,  0.270676166
   3170,  0.402688026,  0.270327836
   3171,  0.398059547,  0.269979358
   3172,  0.393430948,   0.26963082
   3173,   0.38880235,  0.269282222
   3174,  0.384173751,  0.268933654
   3175,  0.379545152,  0.268585026
   3176,  0.374916553,  0.268236428
   3177,  0.370287955,  0.267887831
   3178,  0.365659356,  0.267539233
   3179,  0.361030787,  0.267190635
   3180,  0.356402189,  0.266842037
   3181,   0.35177356,   0.26649344
   3182,  0.347144961,  0.266144842
   3183,  0.342516363,  0.265796244
   3184,  0.337887764,  0.265447646
   3185,  0.333259135,  0.265099049
   3186,  0.328630567,  0.264750451
   3187,  0.324001968,  0.264401853
   3188,  0.319373369,  0.264053255
   3189,  0.314744771,  0.263704658
   3190,  0.310116172,   0.26335609
   3191,  0.305487573,  0.263007462
   3192,  0.300858974,  0.262658864
   3193,  0.296230376,  0.262310266
   3194,  0.291601777,  0.261961669
   3195,  0.286973178,  0.261613071
   3196,   0.28234458,  0.261264473
   3197,  0.277715981,  0.260915875
   3198,  0.273087382,  0.260567278
   3199,  0.268458784,   0.26021868
   3200,  0.263830155,  0.259870082
   3201,  0.259201556,  0.259521484
   3202,  0.254572988,  0.259172887
   3203,  0.249944374,  0.258824289
   3204,  0.245315775,  0.258475691
   3205,  0.240687191,  0.258127093
   3206,  0.236058593,  0.257778525
   3207,  0.231429994,  0.257429898
   3208,  0.226801381,    0.2570813
   3209,  0.222172767,  0.256732702
   3210,  0.217544168,  0.256384104
   3211,   0.21291557,  0.256035507
   3212,  0.208286971,  0.255686909
   3213,  0.203658357,  0.255338311
   3214,  0.199029773,  0.254989684
   3215,  0.194401175,  0.254641086
   3216,  0.189772576,  0.254292488
   3217,  0.185143977,   0.25394389
   3218,  0.180515394,  0.253595322
   3219,  0.175886795,  0.253246725
   3220,  0.171258181,  0.252898127
   3221,  0.166629568,  0.252549529
   3222,  0.162000984,  0.252200931
   3223,  0.157372385,  0.251852334
   3224,  0.152743787,  0.251503736
   3225,  0.148115188,  0.251155138
   3226,  0.143486589,   0.25080654
   3227,  0.138857991,  0.250457942
   3228,  0.134229377,  0.250109345
   3229,  0.129600763,  0.249760732
   3230,  0.124972165,  0.249412119
   3231,  0.120343573,  0.249063522
   3232,  0.115714982,  0.248714939
   3233,  0.111086383,  0.248366341
   3234,  0.106457785,  0.248017758
   3235,  0.101829179,  0.247669145
   3236, 0.0972005874,  0.247320548
   3237, 0.0925719887,   0.24697195
   3238,   0.08794339,  0.246623367
   3239, 0.0833147839,  0.246274769
   3240, 0.0786861852,  0.245926172
   3241, 0.0740575939,  0.245577574
   3242, 0.0694289953,  0.245228976
   3243, 0.0648003891,  0.244880378
   3244, 0.0601717867,   0.24453178
   3245,  0.055543188,  0.244183183
   3246, 0.0509145893,  0.243834585
   3247, 0.0462859906,  0.243485987
   3248, 0.0416573919,  0.243137389
   3249, 0.0370287932,  0.242788792
   3250, 0.0324001908,  0.242440194
   3251,  0.027771594,  0.242091581
   3252, 0.0231429953,  0.241742983
   3253, 0.0185143948,  0.241394386
   3254, 0.0138857961,  0.241045803
   3255, 0.00925719738,  0.240697205
   3256, 0.00462859869,  0.240348607
   3257,  0.445768505,  0.271306217
   3258,  0.441259921,  0.271071076
   3259,  0.436715305,  0.270778328
   3260,  0.432147443,  0.270448327
   3261,  0.427565694,  0.270096183
   3262,  0.422976196,  0.269731551
   3263,  0.418382525,  0.269360334
   3264,  0.413786829,  0.268985718
   3265,  0.409190059,  0.268609464
   3266,  0.404592812,  0.268232524
   3267,  0.399995357,  0.267855167
   3268,  0.395397842,  0.267477632
   3269,  0.390800178,  0.267100036
   3270,  0.386202544,  0.266722411
   3271,   0.38160491,  0.266344786
   3272,  0.377007246,  0.265967131
   3273,  0.372409582,  0.265589476
   3274,  0.367811948,  0.265211821
   3275,  0.363214314,  0.264834166
   3276,   0.35861668,   0.26445654
   3277,  0.354019046,  0.264078885
   3278,  0.349421352,   0.26370123
   3279,  0.344823718,  0.263323605
   3280,  0.340226054,   0.26294595
   3281,   0.33562839,  0.262568295
   3282,  0.331030726,   0.26219064
   3283,  0.326433092,  0.261812985
   3284,  0.321835458,   0.26143536
   3285,  0.317237794,  0.261057705
   3286,   0.31264016,  0.260680079
   3287,  0.308042526,  0.260302424
   3288,  0.303444862,  0.259924769
   3289,  0.298847198,  0.259547114
   3290,  0.294249564,  0.259169459
   3291,  0.289651901,  0.258791804
   3292,  0.285054266,  0.258414149
   3293,  0.280456603,  0.258036494
   3294,  0.275858968,  0.257658869
   3295,  0.271261334,  0.257281244
   3296,  0.266663671,  0.256903589
   3297,  0.262066007,  0.256525934
   3298,  0.257468343,  0.256148279
   3299,  0.252870709,  0.255770624
   3300,   0.24827306,  0.255392998
   3301,  0.243675411,  0.255015343
   3302,  0.239077777,  0.254637718
   3303,  0.234480113,  0.254260063
   3304,  0.229882464,  0.253882408
   3305,  0.225284815,  0.253504753
   3306,  0.220687166,  0.253127098
   3307,  0.216089517,  0.252749443
   3308,  0.211491868,  0.252371818
   3309,  0.206894219,  0.251994163
   3310,  0.202296555,  0.251616478
   3311,  0.197698921,  0.251238853
   3312,  0.193101272,  0.250861198
   3313,  0.188503623,  0.250483513
   3314,  0.183905974,  0.250105888
   3315,   0.17930834,  0.249728262
   3316,  0.174710676,  0.249350637
   3317,  0.170113027,  0.248972982
   3318,  0.165515363,  0.248595342
   3319,  0.160917729,  0.248217687
   3320,   0.15632008,  0.247840032
   3321,  0.151722431,  0.247462377
   3322,  0.147124782,  0.247084737
   3323,  0.142527133,  0.246707082
   3324,  0.137929484,  0.246329427
   3325,  0.133331835,  0.245951787
   3326,  0.128734171,  0.245574132
   3327,  0.124136522,  0.245196491
   3328,  0.119538881,  0.244818836
   3329,  0.114941232,  0.244441196
   3330,  0.110343583,  0.244063556
   3331,  0.105745934,  0.243685901
   3332,  0.101148285,  0.243308246
   3333,  0.096550636,  0.242930591
   3334,  0.091952987,  0.242552936
   3335,  0.087355338,  0.242175311
   3336, 0.0827576891,  0.241797656
   3337, 0.0781600401,  0.241420016
   3338, 0.0735623911,  0.241042376
   3339, 0.0689647421,  0.240664721
   3340, 0.0643670857,  0.240287066
   3341, 0.0597694367,  0.239909425
   3342, 0.0551717877,   0.23953177
   3343, 0.0505741388,   0.23915413
   3344, 0.0459764898,  0.238776475
   3345, 0.0413788408,  0.238398835
   3346, 0.0367811918,  0.238021195
   3347, 0.0321835428,   0.23764354
   3348, 0.0275858939,  0.237265885
   3349, 0.0229882449,   0.23688823
   3350, 0.0183905959,  0.236510575
   3351, 0.0137929469,   0.23613295
   3352, 0.00919529796,  0.235755295
   3353, 0.00459764898,  0.235377654
   3354,  0.442750365,  0.269098431
   3355,  0.438279599,   0.26884523
   3356,  0.433770061,  0.268530071
   3357,  0.429235518,  0.268174827
   3358,  0.424686015,  0.267795652
   3359,  0.420128107,  0.267403066
   3360,  0.415565789,  0.267003357
   3361,  0.411001146,  0.266599953
   3362,   0.40643543,   0.26619482
   3363,  0.401869178,  0.265788853
   3364,  0.397302687,  0.265382469
   3365,  0.392736077,  0.264975905
   3366,  0.388169438,  0.264569283
   3367,  0.383602738,    0.2641626
   3368,  0.379036069,  0.263755918
   3369,   0.37446934,  0.263349235
   3370,  0.369902611,  0.262942523
   3371,  0.365335941,   0.26253581
   3372,  0.360769272,  0.262129128
   3373,  0.356202573,  0.261722445
   3374,  0.351635873,  0.261315703
   3375,  0.347069144,  0.260909021
   3376,  0.342502415,  0.260502338
   3377,  0.337935746,  0.260095626
   3378,  0.333369076,  0.259688944
   3379,  0.328802347,  0.259282231
   3380,  0.324235648,  0.258875519
   3381,  0.319668949,  0.258468837
   3382,  0.315102249,  0.258062124
   3383,   0.31053555,  0.257655442
   3384,  0.305968851,  0.257248759
   3385,  0.301402152,  0.256842077
   3386,  0.296835452,  0.256435364
   3387,  0.292268753,  0.256028652
   3388,  0.287702054,   0.25562197
   3389,  0.283135355,  0.255215257
   3390,  0.278568655,  0.254808545
   3391,  0.274001956,  0.254401863
   3392,  0.269435257,   0.25399518
   3393,  0.264868557,  0.253588468
   3394,  0.260301858,  0.253181785
   3395,  0.255735159,  0.252775073
   3396,   0.25116846,  0.252368361
   3397,  0.246601745,  0.251961678
   3398,  0.242035061,  0.251554966
   3399,  0.237468377,  0.251148283
   3400,  0.232901663,  0.250741601
   3401,  0.228334963,  0.250334889
   3402,  0.223768264,  0.249928176
   3403,  0.219201565,  0.249521494
   3404,  0.214634866,  0.249114811
   3405,  0.210068151,  0.248708114
   3406,  0.205501467,  0.248301402
   3407,  0.200934768,  0.247894704
   3408,  0.196368068,  0.247488007
   3409,  0.191801369,  0.247081295
   3410,   0.18723467,  0.246674597
   3411,  0.182667986,    0.2462679
   3412,  0.178101286,  0.245861202
   3413,  0.173534572,   0.24545452
   3414,  0.168967873,  0.245047823
   3415,  0.164401174,  0.244641125
   3416,  0.159834474,  0.244234428
   3417,  0.155267775,  0.243827716
   3418,  0.150701076,  0.243421018
   3419,  0.146134377,  0.243014336
   3420,  0.141567677,  0.242607623
   3421,  0.137000978,  0.242200911
   3422,  0.132434279,  0.241794229
   3423,  0.127867579,  0.241387546
   3424,  0.123300873,  0.240980849
   3425,  0.118734181,  0.240574136
   3426,  0.114167482,  0.240167439
   3427,  0.109600782,  0.239760727
   3428,  0.105034083,  0.239354044
   3429,  0.100467384,  0.238947362
   3430, 0.0959006846,  0.238540649
   3431, 0.0913339853,  0.238133937
   3432, 0.0867672861,  0.237727255
   3433, 0.0822005868,  0.237320557
   3434, 0.0776338875,   0.23691386
   3435, 0.0730671883,  0.236507177
   3436,  0.068500489,  0.236100465
   3437, 0.0639337897,  0.235693753
   3438, 0.0593670905,   0.23528707
   3439, 0.0548003912,  0.234880388
   3440, 0.0502336919,   0.23447369
   3441, 0.0456669927,  0.234066978
   3442, 0.0411002934,  0.233660281
   3443, 0.0365335941,  0.233253568
   3444, 0.0319668949,  0.232846886
   3445, 0.0274001956,  0.232440203
   3446, 0.0228334963,  0.232033491
   3447, 0.0182667971,  0.231626779
   3448, 0.0137000978,  0.231220096
   3449, 0.00913339853,  0.230813399
   3450, 0.00456669927,  0.230406702
   3451,  0.439732194,  0.266890645
   3452,  0.435299218,  0.266619384
   3453,  0.430824816,  0.266281813
   3454,  0.426323593,  0.265901327
   3455,  0.421806335,  0.265495181
   3456,  0.417280078,  0.265074611
   3457,  0.412749022,  0.264646381
   3458,  0.408215493,  0.264214218
   3459,  0.403680801,  0.263780177
   3460,  0.399145544,  0.263345182
   3461,  0.394610047,   0.26290977
   3462,  0.390074372,  0.262474179
   3463,  0.385538638,  0.262038499
   3464,  0.381002933,  0.261602789
   3465,  0.376467168,  0.261167049
   3466,  0.371931434,   0.26073131
   3467,  0.367395699,   0.26029557
   3468,  0.362859964,    0.2598598
   3469,   0.35832423,  0.259424061
   3470,  0.353788465,  0.258988321
   3471,  0.349252731,  0.258552551
   3472,  0.344716966,  0.258116812
   3473,  0.340181172,  0.257681072
   3474,  0.335645437,  0.257245332
   3475,  0.331109703,  0.256809592
   3476,  0.326573968,  0.256373823
   3477,  0.322038233,  0.255938083
   3478,  0.317502469,  0.255502343
   3479,  0.312966704,  0.255066574
   3480,   0.30843094,  0.254630834
   3481,  0.303895175,  0.254195094
   3482,  0.299359441,  0.253759354
   3483,  0.294823706,  0.253323615
   3484,  0.290287971,  0.252887845
   3485,  0.285752237,  0.252452105
   3486,  0.281216472,  0.252016366
   3487,  0.276680708,  0.251580596
   3488,  0.272144973,  0.251144856
   3489,  0.267609209,  0.250709116
   3490,  0.263073444,  0.250273377
   3491,   0.25853771,  0.249837622
   3492,  0.254001975,  0.249401867
   3493,  0.249466211,  0.248966128
   3494,  0.244930446,  0.248530373
   3495,  0.240394711,  0.248094618
   3496,  0.235858977,  0.247658879
   3497,  0.231323212,  0.247223139
   3498,  0.226787478,  0.246787384
   3499,  0.222251713,  0.246351629
   3500,  0.217715979,   0.24591589
   3501,  0.213180214,   0.24548015
   3502,   0.20864445,  0.245044395
   3503,  0.204108715,  0.244608641
   3504,   0.19957298,  0.244172901
   3505,  0.195037216,  0.243737146
   3506,  0.190501481,  0.243301392
   3507,  0.185965717,  0.242865652
   3508,  0.181429982,  0.242429897
   3509,  0.176894248,  0.241994157
   3510,  0.172358483,  0.241558418
   3511,  0.167822734,  0.241122663
   3512,  0.163286969,  0.240686923
   3513,   0.15875122,  0.240251169
   3514,  0.154215485,  0.239815414
   3515,  0.149679735,  0.239379674
   3516,  0.145143986,  0.238943934
   3517,  0.140608236,   0.23850818
   3518,  0.136072487,  0.238072425
   3519,  0.131536737,  0.237636685
   3520,  0.127000973,  0.237200946
   3521,  0.122465223,  0.236765191
   3522,  0.117929474,  0.236329436
   3523,  0.113393724,  0.235893697
   3524,  0.108857974,  0.235457927
   3525,  0.104322225,  0.235022187
   3526, 0.0997864753,  0.234586447
   3527, 0.0952507257,  0.234150708
   3528, 0.0907149762,  0.233714953
   3529, 0.0861792266,  0.233279213
   3530, 0.0816434845,  0.232843459
   3531, 0.0771077424,  0.232407719
   3532, 0.0725719929,  0.231971979
   3533, 0.0680362433,  0.231536224
   3534, 0.0635004938,   0.23110047
   3535, 0.0589647442,   0.23066473
   3536, 0.0544289947,   0.23022899
   3537, 0.0498932451,  0.229793236
   3538, 0.0453574955,  0.229357481
   3539,  0.040821746,  0.228921741
   3540, 0.0362859964,  0.228485972
   3541, 0.0317502469,  0.228050232
   3542, 0.0272144955,  0.227614492
   3543, 0.0226787459,  0.227178752
   3544, 0.0181429982,  0.226742983
   3545, 0.0136072487,  0.226307243
   3546, 0.00907149911,  0.225871503
   3547, 0.00453574955,  0.225435764
   3548,  0.436713994,  0.264682829
   3549,  0.432318866,  0.264393538
   3550,  0.427879572,  0.264033556
   3551,  0.423411667,  0.263627827
   3552,  0.418926626,   0.26319468
   3553,  0.414431989,  0.262746155
   3554,  0.409932226,  0.262289405
   3555,   0.40542984,  0.261828482
   3556,  0.400926203,  0.261365503
   3557,  0.396421909,  0.260901511
   3558,  0.391917348,  0.260437071
   3559,  0.387412667,  0.259972453
   3560,  0.382907897,  0.259507716
   3561,  0.378403127,  0.259042978
   3562,  0.373898327,  0.258578181
   3563,  0.369393528,  0.258113384
   3564,  0.364888757,  0.257648587
   3565,  0.360383987,   0.25718379
   3566,  0.355879158,  0.256718993
   3567,  0.351374358,  0.256254196
   3568,  0.346869588,  0.255789399
   3569,  0.342364758,  0.255324602
   3570,  0.337859929,  0.254859805
   3571,  0.333355129,  0.254395008
   3572,  0.328850359,  0.253930211
   3573,  0.324345589,  0.253465414
   3574,  0.319840759,  0.253000617
   3575,  0.315335959,   0.25253582
   3576,  0.310831159,  0.252071023
   3577,   0.30632633,  0.251606226
   3578,   0.30182153,  0.251141429
   3579,   0.29731673,  0.250676632
   3580,   0.29281196,  0.250211835
   3581,   0.28830719,  0.249747038
   3582,   0.28380236,  0.249282241
   3583,   0.27929756,  0.248817444
   3584,   0.27479279,  0.248352647
   3585,  0.270287961,   0.24788785
   3586,  0.265783161,  0.247423053
   3587,  0.261278391,  0.246958256
   3588,  0.256773591,  0.246493459
   3589,  0.252268791,  0.246028662
   3590,  0.247763962,  0.245563865
   3591,  0.243259162,  0.245099068
   3592,  0.238754362,  0.244634271
   3593,  0.234249562,  0.244169459
   3594,  0.229744762,  0.243704677
   3595,  0.225239977,   0.24323988
   3596,  0.220735162,  0.242775068
   3597,  0.216230363,  0.242310286
   3598,  0.211725563,  0.241845489
   3599,  0.207220763,  0.241380692
   3600,  0.202715963,  0.240915895
   3601,  0.198211163,  0.240451083
   3602,  0.193706363,  0.239986286
   3603,  0.189201578,  0.239521503
   3604,  0.184696764,  0.239056706
   3605,  0.180191964,  0.238591909
   3606,  0.175687179,  0.238127097
   3607,  0.171182379,  0.237662315
   3608,  0.166677594,  0.237197518
   3609,  0.162172794,  0.236732706
   3610,   0.15766798,  0.236267924
   3611,   0.15316318,  0.235803127
   3612,  0.148658395,  0.235338315
   3613,  0.144153595,  0.234873533
   3614,  0.139648795,  0.234408721
   3615,   0.13514398,  0.233943924
   3616,  0.130639181,  0.233479142
   3617,  0.126134366,   0.23301433
   3618,  0.121629581,  0.232549533
   3619,  0.117124781,  0.232084736
   3620,  0.112619981,  0.231619924
   3621,  0.108115174,  0.231155127
   3622,  0.103610381,   0.23069033
   3623, 0.0991055816,  0.230225548
   3624, 0.0946007818,  0.229760766
   3625, 0.0900959745,  0.229295954
   3626, 0.0855911821,  0.228831157
   3627, 0.0810863823,   0.22836636
   3628, 0.0765815899,  0.227901563
   3629, 0.0720767975,  0.227436781
   3630, 0.0675719976,  0.226971969
   3631, 0.0630671978,  0.226507172
   3632, 0.0585623905,   0.22604239
   3633, 0.0540575907,  0.225577578
   3634, 0.0495527908,  0.225112781
   3635,  0.045047991,  0.224647984
   3636, 0.0405431911,  0.224183172
   3637, 0.0360383913,  0.223718375
   3638, 0.0315335914,  0.223253578
   3639, 0.0270287935,  0.222788781
   3640, 0.0225239936,  0.222323984
   3641, 0.0180191956,  0.221859187
   3642, 0.0135143977,   0.22139439
   3643, 0.00900959875,  0.220929593
   3644, 0.00450479938,  0.220464811
   3645,  0.433695793,  0.262475044
   3646,  0.429338485,  0.262167692
   3647,  0.424934268,  0.261785328
   3648,  0.420499742,  0.261354327
   3649,  0.416046947,  0.260894209
   3650,   0.41158393,    0.2604177
   3651,  0.407115459,  0.259932458
   3652,  0.402644217,  0.259442747
   3653,  0.398171604,   0.25895083
   3654,  0.393698305,  0.258457869
   3655,  0.389224708,  0.257964402
   3656,  0.384750962,  0.257470727
   3657,  0.380277157,  0.256976962
   3658,  0.375803351,  0.256483138
   3659,  0.371329486,  0.255989313
   3660,  0.366855651,  0.255495489
   3661,  0.362381786,  0.255001634
   3662,  0.357907951,   0.25450778
   3663,  0.353434086,  0.254013926
   3664,   0.34896028,  0.253520072
   3665,  0.344486415,  0.253026247
   3666,   0.34001255,  0.252532393
   3667,  0.335538685,  0.252038538
   3668,   0.33106485,  0.251544714
   3669,  0.326591015,   0.25105086
   3670,   0.32211715,  0.250557005
   3671,  0.317643285,  0.250063181
   3672,   0.31316945,  0.249569327
   3673,  0.308695614,  0.249075472
   3674,  0.304221749,  0.248581618
   3675,  0.299747884,  0.248087764
   3676,  0.295274049,   0.24759391
   3677,  0.290800214,  0.247100055
   3678,  0.286326349,  0.246606231
   3679,  0.281852484,  0.246112376
   3680,  0.277378649,  0.245618522
   3681,  0.272904813,  0.245124668
   3682,  0.268430948,  0.244630828
   3683,  0.263957113,  0.244136989
   3684,  0.259483278,  0.243643135
   3685,  0.255009413,  0.243149281
   3686,  0.250535548,  0.242655456
   3687,  0.246061698,  0.242161602
   3688,  0.241587862,  0.241667747
   3689,  0.237114012,  0.241173893
   3690,  0.232640162,  0.240680039
   3691,  0.228166312,  0.240186214
   3692,  0.223692462,   0.23969236
   3693,  0.219218612,  0.239198506
   3694,  0.214744762,  0.238704681
   3695,  0.210270911,  0.238210827
   3696,  0.205797061,  0.237716973
   3697,  0.201323211,  0.237223119
   3698,  0.196849361,  0.236729279
   3699,  0.192375511,   0.23623544
   3700,  0.187901661,  0.235741585
   3701,  0.183427811,  0.235247731
   3702,  0.178953961,  0.234753877
   3703,  0.174480125,  0.234260038
   3704,  0.170006275,  0.233766198
   3705,   0.16553244,  0.233272344
   3706,  0.161058575,   0.23277849
   3707,  0.156584725,  0.232284665
   3708,  0.152110875,  0.231790811
   3709,  0.147637039,  0.231296957
   3710,  0.143163189,  0.230803102
   3711,  0.138689339,  0.230309263
   3712,  0.134215489,  0.229815423
   3713,  0.129741639,  0.229321569
   3714,  0.125267774,  0.228827715
   3715,  0.120793931,  0.228333876
   3716,  0.116320081,  0.227840021
   3717,  0.111846231,  0.227346167
   3718,  0.107372381,  0.226852313
   3719,  0.102898531,  0.226358473
   3720, 0.0984246805,  0.225864649
   3721, 0.0939508304,  0.225370795
   3722, 0.0894769803,   0.22487694
   3723, 0.0850031376,  0.224383101
   3724, 0.0805292875,  0.223889247
   3725, 0.0760554373,  0.223395407
   3726, 0.0715815872,  0.222901553
   3727, 0.0671077371,  0.222407714
   3728, 0.0626338869,  0.221913874
   3729, 0.0581600405,   0.22142002
   3730, 0.0536861904,  0.220926166
   3731, 0.0492123403,  0.220432326
   3732, 0.0447384901,  0.219938472
   3733, 0.0402646437,  0.219444618
   3734, 0.0357907936,  0.218950763
   3735, 0.0313169435,  0.218456924
   3736, 0.0268430933,  0.217963085
   3737, 0.0223692451,   0.21746923
   3738, 0.0178953968,  0.216975391
   3739, 0.0134215476,  0.216481552
   3740, 0.0089476984,  0.215987697
   3741, 0.0044738492,  0.215493858
   3742,  0.430677623,  0.260267258
   3743,  0.426358134,  0.259941846
   3744,  0.421989053,  0.259537071
   3745,  0.417587787,  0.259080827
   3746,  0.413167268,  0.258593738
   3747,  0.408735871,  0.258089244
   3748,  0.404298723,  0.257575482
   3749,  0.399858594,  0.257056981
   3750,  0.395416975,  0.256536156
   3751,    0.3909747,  0.256014198
   3752,  0.386532038,  0.255491734
   3753,  0.382089257,  0.254969031
   3754,  0.377646446,  0.254446179
   3755,  0.373203576,  0.253923327
   3756,  0.368760645,  0.253400445
   3757,  0.364317745,  0.252877563
   3758,  0.359874845,  0.252354681
   3759,  0.355431944,   0.25183177
   3760,  0.350989044,  0.251308858
   3761,  0.346546143,  0.250785977
   3762,  0.342103243,  0.250263065
   3763,  0.337660313,  0.249740183
   3764,  0.333217412,  0.249217302
   3765,  0.328774542,   0.24869439
   3766,  0.324331641,  0.248171493
   3767,  0.319888741,  0.247648597
   3768,   0.31544584,  0.247125685
   3769,   0.31100294,  0.246602803
   3770,   0.30656004,  0.246079892
   3771,  0.302117139,  0.245556995
   3772,  0.297674239,  0.245034099
   3773,  0.293231368,  0.244511202
   3774,  0.288788438,  0.243988305
   3775,  0.284345537,  0.243465424
   3776,  0.279902637,  0.242942512
   3777,  0.275459737,   0.24241963
   3778,  0.271016836,  0.241896719
   3779,  0.266573936,  0.241373822
   3780,  0.262131035,  0.240850925
   3781,  0.257688165,  0.240328029
   3782,  0.253245264,  0.239805117
   3783,  0.248802364,  0.239282221
   3784,  0.244359449,  0.238759339
   3785,  0.239916563,  0.238236427
   3786,  0.235473663,  0.237713531
   3787,  0.231030762,  0.237190634
   3788,  0.226587847,  0.236667752
   3789,  0.222144946,  0.236144856
   3790,  0.217702061,  0.235621959
   3791,  0.213259161,  0.235099077
   3792,   0.20881626,  0.234576166
   3793,   0.20437336,  0.234053284
   3794,  0.199930459,  0.233530372
   3795,  0.195487559,  0.233007476
   3796,  0.191044658,  0.232484579
   3797,  0.186601758,  0.231961682
   3798,  0.182158858,  0.231438771
   3799,  0.177715972,  0.230915874
   3800,  0.173273072,  0.230392992
   3801,  0.168830186,  0.229870081
   3802,  0.164387286,  0.229347184
   3803,  0.159944385,  0.228824288
   3804,  0.155501485,  0.228301406
   3805,  0.151058584,  0.227778509
   3806,  0.146615684,  0.227255613
   3807,  0.142172784,  0.226732701
   3808,  0.137729883,  0.226209819
   3809,  0.133286983,  0.225686908
   3810,  0.128844082,  0.225164011
   3811,  0.124401182,  0.224641114
   3812,  0.119958282,  0.224118218
   3813,  0.115515381,  0.223595321
   3814,  0.111072481,   0.22307241
   3815,   0.10662958,  0.222549498
   3816,   0.10218668,  0.222026616
   3817, 0.0977437794,  0.221503735
   3818,  0.093300879,  0.220980838
   3819, 0.0888579786,  0.220457941
   3820, 0.0844150782,  0.219935045
   3821, 0.0799721777,  0.219412148
   3822, 0.0755292773,  0.218889266
   3823, 0.0710863844,  0.218366355
   3824, 0.0666434839,  0.217843458
   3825,  0.062200591,  0.217320561
   3826, 0.0577576905,  0.216797665
   3827, 0.0533147901,  0.216274768
   3828, 0.0488718897,  0.215751871
   3829, 0.0444289893,  0.215228975
   3830, 0.0399860926,  0.214706063
   3831, 0.0355431959,  0.214183152
   3832, 0.0311002955,   0.21366027
   3833, 0.0266573951,  0.213137373
   3834, 0.0222144946,  0.212614477
   3835, 0.0177715961,  0.212091595
   3836, 0.0133286975,  0.211568698
   3837, 0.00888579804,  0.211045802
   3838, 0.00444289902,   0.21052289
   3839,  0.427659452,  0.258059472
   3840,  0.423377812,     0.257716
   3841,  0.419043779,  0.257288814
   3842,  0.414675862,  0.256807297
   3843,  0.410287559,  0.256293207
   3844,  0.405887812,  0.255760759
   3845,  0.401481926,  0.255218506
   3846,  0.397072911,  0.254671216
   3847,  0.392662346,  0.254121482
   3848,  0.388251066,  0.253570527
   3849,  0.383839399,  0.253019035
   3850,  0.379427552,  0.252467304
   3851,  0.375015646,  0.251915425
   3852,   0.37060374,  0.251363516
   3853,  0.366191775,  0.250811577
   3854,  0.361779839,  0.250259638
   3855,  0.357367873,  0.249707699
   3856,  0.352955937,   0.24915576
   3857,  0.348544002,  0.248603821
   3858,  0.344132066,  0.248051867
   3859,   0.33972013,  0.247499898
   3860,  0.335308135,  0.246947974
   3861,  0.330896169,  0.246396035
   3862,  0.326484233,  0.245844081
   3863,  0.322072268,  0.245292127
   3864,  0.317660332,  0.244740188
   3865,  0.313248396,  0.244188219
   3866,   0.30883646,   0.24363628
   3867,  0.304424495,  0.243084326
   3868,  0.300012529,  0.242532387
   3869,  0.295600593,  0.241980433
   3870,  0.291188657,  0.241428494
   3871,  0.286776721,  0.240876541
   3872,  0.282364756,  0.240324616
   3873,   0.27795279,  0.239772648
   3874,  0.273540854,  0.239220709
   3875,  0.269128889,  0.238668755
   3876,  0.264716923,  0.238116816
   3877,  0.260304987,  0.237564862
   3878,  0.255893052,  0.237012923
   3879,  0.251481116,  0.236460969
   3880,   0.24706915,  0.235909015
   3881,    0.2426572,  0.235357076
   3882,  0.238245249,  0.234805137
   3883,  0.233833298,  0.234253183
   3884,  0.229421347,  0.233701244
   3885,  0.225009397,   0.23314929
   3886,  0.220597446,  0.232597351
   3887,   0.21618551,  0.232045397
   3888,  0.211773545,  0.231493473
   3889,  0.207361609,  0.230941504
   3890,  0.202949643,  0.230389565
   3891,  0.198537707,  0.229837611
   3892,  0.194125742,  0.229285657
   3893,  0.189713806,  0.228733718
   3894,   0.18530187,  0.228181779
   3895,  0.180889919,  0.227629811
   3896,  0.176477984,  0.227077857
   3897,  0.172066033,  0.226525933
   3898,  0.167654082,  0.225973994
   3899,  0.163242131,   0.22542204
   3900,  0.158830181,  0.224870086
   3901,   0.15441823,  0.224318147
   3902,  0.150006279,  0.223766208
   3903,  0.145594329,  0.223214254
   3904,  0.141182378,  0.222662285
   3905,  0.136770427,  0.222110361
   3906,  0.132358477,  0.221558422
   3907,  0.127946526,  0.221006468
   3908,  0.123534575,  0.220454514
   3909,  0.119122624,  0.219902575
   3910,  0.114710674,  0.219350606
   3911,  0.110298723,  0.218798667
   3912,  0.105886772,  0.218246713
   3913,  0.101474822,  0.217694774
   3914, 0.0970628709,   0.21714282
   3915, 0.0926509202,  0.216590881
   3916, 0.0882389694,  0.216038942
   3917, 0.0838270262,  0.215487003
   3918, 0.0794150829,  0.214935035
   3919, 0.0750031322,  0.214383096
   3920,  0.070591189,  0.213831142
   3921, 0.0661792383,  0.213279203
   3922, 0.0617672876,  0.212727249
   3923, 0.0573553368,   0.21217531
   3924, 0.0529433861,  0.211623371
   3925, 0.0485314354,  0.211071432
   3926, 0.0441194847,  0.210519463
   3927, 0.0397075415,  0.209967524
   3928, 0.0352955945,   0.20941557
   3929, 0.0308836475,  0.208863631
   3930, 0.0264716968,  0.208311677
   3931, 0.0220597461,  0.207759738
   3932, 0.0176477954,  0.207207799
   3933, 0.0132358465,   0.20665586
   3934, 0.00882389769,  0.206103891
   3935, 0.00441194884,  0.205551952
   3936,  0.424641281,  0.255851656
   3937,   0.42039746,  0.255490154
   3938,  0.416098535,  0.255040556
   3939,  0.411763966,  0.254533768
   3940,   0.40740788,  0.253992677
   3941,  0.403039753,  0.253432274
   3942,   0.39866519,    0.2528615
   3943,  0.394287258,  0.252285451
   3944,  0.389907718,  0.251706779
   3945,  0.385527402,  0.251126856
   3946,  0.381146729,  0.250546336
   3947,  0.376765847,  0.249965563
   3948,  0.372384906,  0.249384671
   3949,  0.368003935,   0.24880369
   3950,  0.363622934,  0.248222709
   3951,  0.359241933,  0.247641742
   3952,  0.354860961,  0.247060746
   3953,   0.35047996,   0.24647975
   3954,  0.346098959,  0.245898753
   3955,  0.341717958,  0.245317742
   3956,  0.337336957,  0.244736746
   3957,  0.332955927,  0.244155765
   3958,  0.328574926,  0.243574768
   3959,  0.324193954,  0.242993772
   3960,  0.319812953,  0.242412776
   3961,  0.315431952,  0.241831779
   3962,  0.311050951,  0.241250768
   3963,   0.30666995,  0.240669772
   3964,  0.302288949,  0.240088776
   3965,  0.297907948,  0.239507779
   3966,  0.293526947,  0.238926768
   3967,  0.289145947,  0.238345772
   3968,  0.284764946,  0.237764776
   3969,  0.280383945,  0.237183779
   3970,  0.276002944,  0.236602798
   3971,  0.271621943,  0.236021802
   3972,  0.267240942,  0.235440806
   3973,  0.262859941,  0.234859809
   3974,   0.25847894,  0.234278813
   3975,  0.254097939,  0.233697802
   3976,  0.249716938,  0.233116806
   3977,  0.245335937,  0.232535809
   3978,  0.240954936,  0.231954828
   3979,  0.236573935,  0.231373832
   3980,  0.232192948,  0.230792835
   3981,  0.227811947,  0.230211839
   3982,  0.223430946,  0.229630828
   3983,   0.21904996,  0.229049832
   3984,  0.214668959,  0.228468835
   3985,  0.210287958,  0.227887839
   3986,  0.205906957,  0.227306858
   3987,  0.201525956,  0.226725861
   3988,  0.197144955,  0.226144865
   3989,  0.192763954,  0.225563854
   3990,  0.188382968,  0.224982858
   3991,  0.184001967,  0.224401861
   3992,  0.179620966,   0.22382085
   3993,   0.17523998,  0.223239854
   3994,  0.170858979,  0.222658873
   3995,  0.166477978,  0.222077891
   3996,  0.162096977,   0.22149688
   3997,  0.157715976,  0.220915884
   3998,  0.153334975,  0.220334888
   3999,  0.148953974,  0.219753891
   4000,  0.144572973,   0.21917288
   4001,  0.140191972,  0.218591884
   4002,  0.135810971,  0.218010902
   4003,   0.13142997,  0.217429921
   4004,  0.127048969,  0.216848925
   4005,  0.122667968,  0.216267914
   4006,  0.118286967,  0.215686917
   4007,  0.113905974,  0.215105906
   4008,   0.10952498,   0.21452491
   4009,  0.105143979,  0.213943914
   4010,  0.100762978,  0.213362932
   4011, 0.0963819697,  0.212781936
   4012, 0.0920009762,   0.21220094
   4013, 0.0876199752,  0.211619943
   4014, 0.0832389817,  0.211038947
   4015, 0.0788579881,  0.210457936
   4016, 0.0744769871,   0.20987694
   4017, 0.0700959861,  0.209295943
   4018, 0.0657149851,  0.208714962
   4019, 0.0613339841,  0.208133966
   4020, 0.0569529869,  0.207552969
   4021, 0.0525719896,  0.206971973
   4022, 0.0481909886,  0.206390977
   4023, 0.0438099876,  0.205809966
   4024, 0.0394289903,  0.205228969
   4025, 0.0350479931,  0.204647973
   4026, 0.0306669958,  0.204066977
   4027, 0.0262859948,  0.203485996
   4028, 0.0219049938,  0.202904999
   4029, 0.0175239965,  0.202324003
   4030, 0.0131429974,  0.201743007
   4031, 0.00876199827,  0.201161996
   4032, 0.00438099913,  0.200580999
   4033,  0.421623141,   0.25364387
   4034,  0.417417109,  0.253264308
   4035,  0.413153321,  0.252792299
   4036,  0.408852041,  0.252260268
   4037,  0.404528201,  0.251692176
   4038,  0.400191724,  0.251103818
   4039,  0.395848453,  0.250504553
   4040,  0.391501665,    0.2498997
   4041,  0.387153119,  0.249292105
   4042,  0.382803798,  0.248683199
   4043,  0.378454059,  0.248073667
   4044,  0.374104142,  0.247463852
   4045,  0.369754136,  0.246853888
   4046,  0.365404099,  0.246243864
   4047,  0.361054063,  0.245633841
   4048,  0.356704026,  0.245023817
   4049,   0.35235399,  0.244413778
   4050,  0.348003924,   0.24380374
   4051,  0.343653888,  0.243193686
   4052,  0.339303851,  0.242583632
   4053,  0.334953815,  0.241973579
   4054,  0.330603719,   0.24136354
   4055,  0.326253653,  0.240753502
   4056,  0.321903646,  0.240143448
   4057,   0.31755361,  0.239533409
   4058,  0.313203573,  0.238923371
   4059,  0.308853507,  0.238313317
   4060,  0.304503441,  0.237703264
   4061,  0.300153375,   0.23709321
   4062,  0.295803308,  0.236483157
   4063,  0.291453272,  0.235873103
   4064,  0.287103236,  0.235263065
   4065,  0.282753199,  0.234653026
   4066,  0.278403163,  0.234042972
   4067,  0.274053097,  0.233432934
   4068,  0.269703031,   0.23282288
   4069,  0.265352994,  0.232212842
   4070,  0.261002928,  0.231602788
   4071,  0.256652892,  0.230992734
   4072,  0.252302825,  0.230382696
   4073,  0.247952789,  0.229772657
   4074,  0.243602753,  0.229162604
   4075,  0.239252701,  0.228552565
   4076,   0.23490265,  0.227942511
   4077,  0.230552599,  0.227332473
   4078,  0.226202548,  0.226722419
   4079,  0.221852496,  0.226112366
   4080,   0.21750246,  0.225502327
   4081,  0.213152409,  0.224892288
   4082,  0.208802357,  0.224282235
   4083,  0.204452306,  0.223672196
   4084,  0.200102255,  0.223062143
   4085,  0.195752203,  0.222452104
   4086,  0.191402152,  0.221842051
   4087,  0.187052116,  0.221231997
   4088,  0.182702065,  0.220621943
   4089,  0.178352013,   0.22001189
   4090,  0.174001962,  0.219401851
   4091,  0.169651926,  0.218791813
   4092,  0.165301874,  0.218181774
   4093,  0.160951823,  0.217571735
   4094,  0.156601772,  0.216961682
   4095,   0.15225172,  0.216351628
   4096,  0.147901669,  0.215741575
   4097,  0.143551618,  0.215131521
   4098,  0.139201567,  0.214521483
   4099,  0.134851515,  0.213911444
   4100,  0.130501479,  0.213301405
   4101,  0.126151428,  0.212691367
   4102,  0.121801376,  0.212081313
   4103,  0.117451325,   0.21147126
   4104,  0.113101281,  0.210861206
   4105,   0.10875123,  0.210251153
   4106,  0.104401179,  0.209641114
   4107,  0.100051127,  0.209031075
   4108, 0.0957010761,  0.208421037
   4109, 0.0913510248,  0.207810998
   4110, 0.0870009735,  0.207200944
   4111, 0.0826509297,  0.206590891
   4112, 0.0783008784,  0.205980837
   4113, 0.0739508271,  0.205370784
   4114, 0.0696007758,  0.204760745
   4115, 0.0652507246,  0.204150707
   4116, 0.0609006807,  0.203540668
   4117, 0.0565506369,  0.202930629
   4118, 0.0522005893,  0.202320576
   4119, 0.0478505418,  0.201710522
   4120, 0.0435004905,  0.201100469
   4121, 0.0391504392,  0.200490415
   4122, 0.0348003916,  0.199880362
   4123, 0.0304503441,  0.199270308
   4124, 0.0261002947,  0.198660284
   4125, 0.0217502452,  0.198050231
   4126, 0.0174001958,  0.197440192
   4127, 0.0130501473,  0.196830153
   4128, 0.00870009791,    0.1962201
   4129, 0.00435004896,  0.195610046
   4130,   0.41860497,  0.251436085
   4131,  0.414436758,  0.251038432
   4132,  0.410208106,  0.250544041
   4133,  0.405940115,  0.249986738
   4134,  0.401648551,  0.249391705
   4135,  0.397343665,  0.248775363
   4136,  0.393031687,  0.248147592
   4137,  0.388716012,   0.24751395
   4138,   0.38439852,  0.246877447
   4139,  0.380080134,  0.246239543
   4140,   0.37576139,  0.245600998
   4141,  0.371442437,  0.244962126
   4142,  0.367123365,   0.24432312
   4143,  0.362804294,  0.243684053
   4144,  0.358485222,  0.243044987
   4145,   0.35416615,  0.242405906
   4146,  0.349847049,   0.24176681
   4147,  0.345527917,  0.241127729
   4148,  0.341208816,  0.240488619
   4149,  0.336889744,  0.239849508
   4150,  0.332570672,  0.239210427
   4151,  0.328251541,  0.238571346
   4152,  0.323932409,  0.237932235
   4153,  0.319613338,  0.237293139
   4154,  0.315294236,  0.236654043
   4155,  0.310975134,  0.236014932
   4156,  0.306656033,  0.235375851
   4157,  0.302336931,   0.23473677
   4158,   0.29801783,   0.23409766
   4159,  0.293698728,  0.233458549
   4160,  0.289379627,  0.232819468
   4161,  0.285060555,  0.232180372
   4162,  0.280741453,  0.231541261
   4163,  0.276422352,   0.23090215
   4164,   0.27210325,  0.230263069
   4165,  0.267784148,  0.229623973
   4166,  0.263465047,  0.228984863
   4167,  0.259145916,  0.228345782
   4168,  0.254826844,  0.227706701
   4169,  0.250507742,  0.227067605
   4170,  0.246188641,  0.226428509
   4171,  0.241869539,  0.225789398
   4172,  0.237550452,  0.225150302
   4173,  0.233231351,  0.224511206
   4174,  0.228912234,  0.223872125
   4175,  0.224593133,  0.223233014
   4176,  0.220274046,  0.222593904
   4177,  0.215954959,  0.221954823
   4178,  0.211635858,  0.221315727
   4179,  0.207316756,  0.220676616
   4180,  0.202997655,  0.220037535
   4181,  0.198678538,  0.219398439
   4182,  0.194359452,  0.218759328
   4183,  0.190040365,  0.218120247
   4184,  0.185721278,  0.217481151
   4185,  0.181402177,  0.216842055
   4186,  0.177083075,  0.216202945
   4187,  0.172763959,  0.215563849
   4188,  0.168444857,  0.214924753
   4189,   0.16412577,  0.214285672
   4190,  0.159806669,  0.213646591
   4191,  0.155487567,   0.21300748
   4192,  0.151168466,  0.212368369
   4193,  0.146849364,  0.211729258
   4194,  0.142530262,  0.211090177
   4195,  0.138211161,  0.210451081
   4196,  0.133892059,  0.209811985
   4197,  0.129572973,  0.209172904
   4198,  0.125253871,  0.208533794
   4199,   0.12093477,  0.207894698
   4200,  0.116615675,  0.207255602
   4201,  0.112296581,  0.206616521
   4202,   0.10797748,   0.20597741
   4203,  0.103658378,  0.205338314
   4204, 0.0993392766,  0.204699218
   4205,  0.095020175,  0.204060137
   4206, 0.0907010734,  0.203421056
   4207, 0.0863819718,  0.202781945
   4208, 0.0820628777,  0.202142835
   4209, 0.0777437836,  0.201503724
   4210,  0.073424682,  0.200864643
   4211, 0.0691055804,  0.200225547
   4212, 0.0647864789,  0.199586451
   4213,  0.060467381,   0.19894737
   4214, 0.0561482832,  0.198308259
   4215, 0.0518291891,  0.197669148
   4216, 0.0475100912,  0.197030067
   4217, 0.0431909934,  0.196390986
   4218, 0.0388718918,  0.195751876
   4219, 0.0345527902,  0.195112765
   4220, 0.0302336924,  0.194473654
   4221, 0.0259145945,  0.193834573
   4222, 0.0215954948,  0.193195477
   4223, 0.0172763951,  0.192556381
   4224, 0.0129572973,    0.1919173
   4225, 0.00863819756,  0.191278189
   4226, 0.00431909878,  0.190639079
   4227,  0.415586799,  0.249228269
   4228,  0.411456406,  0.248812571
   4229,  0.407262862,  0.248295784
   4230,   0.40302819,  0.247713238
   4231,  0.398768872,  0.247091219
   4232,  0.394495636,  0.246446908
   4233,   0.39021492,  0.245790631
   4234,  0.385930359,  0.245128214
   4235,  0.381643891,  0.244462773
   4236,  0.377356499,  0.243795872
   4237,   0.37306869,    0.2431283
   4238,  0.368780732,    0.2424604
   4239,  0.364492655,  0.241792351
   4240,  0.360204518,  0.241124243
   4241,  0.355916381,  0.240456134
   4242,  0.351628244,  0.239787996
   4243,  0.347340077,  0.239119858
   4244,   0.34305191,  0.238451719
   4245,  0.338763773,  0.237783566
   4246,  0.334475636,  0.237115413
   4247,    0.3301875,  0.236447275
   4248,  0.325899333,  0.235779136
   4249,  0.321611166,  0.235110968
   4250,  0.317323029,   0.23444283
   4251,  0.313034862,  0.233774677
   4252,  0.308746696,  0.233106524
   4253,  0.304458559,  0.232438385
   4254,  0.300170422,  0.231770247
   4255,  0.295882285,  0.231102079
   4256,  0.291594118,  0.230433941
   4257,  0.287305981,  0.229765818
   4258,  0.283017844,  0.229097664
   4259,  0.278729707,  0.228429496
   4260,   0.27444154,  0.227761343
   4261,  0.270153373,   0.22709322
   4262,  0.265865237,  0.226425081
   4263,   0.26157707,  0.225756913
   4264,  0.257288933,  0.225088775
   4265,  0.253000796,  0.224420637
   4266,  0.248712644,  0.223752499
   4267,  0.244424492,  0.223084331
   4268,   0.24013634,  0.222416192
   4269,  0.235848188,  0.221748054
   4270,  0.231560037,  0.221079916
   4271,  0.227271885,  0.220411748
   4272,  0.222983733,  0.219743595
   4273,  0.218695596,  0.219075471
   4274,  0.214407444,  0.218407318
   4275,  0.210119307,  0.217739165
   4276,   0.20583117,  0.217071012
   4277,  0.201543003,  0.216402873
   4278,  0.197254837,   0.21573475
   4279,    0.1929667,  0.215066582
   4280,  0.188678563,  0.214398429
   4281,  0.184390426,  0.213730276
   4282,  0.180102274,  0.213062137
   4283,  0.175814122,  0.212393984
   4284,   0.17152597,  0.211725846
   4285,  0.167237818,  0.211057693
   4286,  0.162949666,  0.210389555
   4287,  0.158661515,  0.209721416
   4288,  0.154373363,  0.209053263
   4289,  0.150085211,   0.20838511
   4290,  0.145797059,  0.207716957
   4291,  0.141508907,  0.207048818
   4292,  0.137220755,   0.20638068
   4293,  0.132932603,  0.205712527
   4294,  0.128644466,  0.205044389
   4295,  0.124356315,  0.204376236
   4296,   0.12006817,  0.203708097
   4297,  0.115780018,  0.203039944
   4298,  0.111491874,  0.202371806
   4299,  0.107203722,  0.201703653
   4300,  0.102915578,  0.201035514
   4301, 0.0986274332,  0.200367361
   4302, 0.0943392813,  0.199699223
   4303, 0.0900511295,  0.199031085
   4304, 0.0857629776,  0.198362932
   4305, 0.0814748257,  0.197694778
   4306, 0.0771866813,  0.197026625
   4307, 0.0728985369,  0.196358487
   4308, 0.0686103851,  0.195690349
   4309, 0.0643222332,  0.195022196
   4310, 0.0600340813,  0.194354057
   4311, 0.0557459332,  0.193685904
   4312, 0.0514577851,  0.193017751
   4313, 0.0471696407,  0.192349613
   4314, 0.0428814925,  0.191681474
   4315, 0.0385933444,  0.191013321
   4316, 0.0343051925,  0.190345183
   4317, 0.0300170425,   0.18967703
   4318, 0.0257288925,  0.189008877
   4319, 0.0214407444,  0.188340724
   4320, 0.0171525963,  0.187672585
   4321, 0.0128644481,  0.187004447
   4322, 0.00857629813,  0.186336294
   4323, 0.00428814907,  0.185668141
   4324,  0.412568629,  0.247020468
   4325,  0.408476084,  0.246586725
   4326,  0.404317588,  0.246047527
   4327,  0.400116265,  0.245439738
   4328,  0.395889193,  0.244790718
   4329,  0.391647577,  0.244118422
   4330,  0.387398154,  0.243433654
   4331,  0.383144706,  0.242742464
   4332,  0.378889263,  0.242048115
   4333,  0.374632895,  0.241352201
   4334,   0.37037605,  0.240655601
   4335,  0.366119027,  0.239958659
   4336,  0.361861885,  0.239261582
   4337,  0.357604712,  0.238564447
   4338,   0.35334754,  0.237867281
   4339,  0.349090338,    0.2371701
   4340,  0.344833136,  0.236472905
   4341,  0.340575933,  0.235775709
   4342,  0.336318702,  0.235078499
   4343,  0.332061529,  0.234381303
   4344,  0.327804327,  0.233684123
   4345,  0.323547125,  0.232986912
   4346,  0.319289923,  0.232289702
   4347,  0.315032721,  0.231592506
   4348,  0.310775518,  0.230895326
   4349,  0.306518316,  0.230198115
   4350,  0.302261114,   0.22950092
   4351,  0.298003912,  0.228803724
   4352,   0.29374671,  0.228106529
   4353,  0.289489508,  0.227409333
   4354,  0.285232306,  0.226712152
   4355,  0.280975133,  0.226014942
   4356,  0.276717961,  0.225317746
   4357,  0.272460729,  0.224620536
   4358,  0.268203527,  0.223923355
   4359,  0.263946354,  0.223226175
   4360,  0.259689122,  0.222528964
   4361,   0.25543192,  0.221831769
   4362,  0.251174748,  0.221134573
   4363,  0.246917546,  0.220437378
   4364,  0.242660344,  0.219740182
   4365,  0.238403141,  0.219042987
   4366,  0.234145939,  0.218345791
   4367,  0.229888737,  0.217648596
   4368,  0.225631535,  0.216951385
   4369,  0.221374333,   0.21625419
   4370,  0.217117131,  0.215557009
   4371,  0.212859929,  0.214859799
   4372,  0.208602756,  0.214162603
   4373,  0.204345554,  0.213465407
   4374,  0.200088352,  0.212768212
   4375,   0.19583115,  0.212071031
   4376,  0.191573948,  0.211373821
   4377,  0.187316746,  0.210676625
   4378,  0.183059558,  0.209979415
   4379,  0.178802356,  0.209282234
   4380,  0.174545154,  0.208585024
   4381,  0.170287967,  0.207887828
   4382,  0.166030765,  0.207190633
   4383,  0.161773562,  0.206493437
   4384,   0.15751636,  0.205796257
   4385,  0.153259158,  0.205099046
   4386,  0.149001956,  0.204401851
   4387,  0.144744754,  0.203704655
   4388,  0.140487552,   0.20300746
   4389,   0.13623035,  0.202310264
   4390,  0.131973147,  0.201613083
   4391,   0.12771596,  0.200915873
   4392,  0.123458765,  0.200218678
   4393,  0.119201571,  0.199521482
   4394,  0.114944369,  0.198824286
   4395,  0.110687166,  0.198127091
   4396,  0.106429964,  0.197429895
   4397,   0.10217277,    0.1967327
   4398, 0.0979155749,  0.196035504
   4399, 0.0936583728,  0.195338309
   4400, 0.0894011781,  0.194641128
   4401, 0.0851439834,  0.193943918
   4402, 0.0808867812,  0.193246722
   4403, 0.0766295791,  0.192549527
   4404, 0.0723723769,  0.191852331
   4405, 0.0681151822,  0.191155136
   4406, 0.0638579801,   0.19045794
   4407, 0.0596007779,  0.189760745
   4408, 0.0553435832,  0.189063549
   4409, 0.0510863848,  0.188366354
   4410, 0.0468291864,  0.187669158
   4411, 0.0425719917,  0.186971962
   4412, 0.0383147933,  0.186274767
   4413, 0.0340575948,  0.185577571
   4414, 0.0298003945,  0.184880376
   4415, 0.0255431943,   0.18418318
   4416, 0.0212859958,  0.183485985
   4417, 0.0170287956,  0.182788789
   4418, 0.0127715971,  0.182091594
   4419, 0.00851439778,  0.181394398
   4420, 0.00425719889,  0.180697188
   4421,  0.409550488,  0.244812682
   4422,  0.405495703,  0.244360879
   4423,  0.401372343,  0.243799269
   4424,  0.397204369,  0.243166223
   4425,  0.393009543,  0.242490217
   4426,  0.388799518,  0.241789952
   4427,  0.384581387,  0.241076678
   4428,  0.380359024,  0.240356714
   4429,  0.376134634,  0.239633426
   4430,  0.371909261,  0.238908544
   4431,  0.367683381,  0.238182902
   4432,  0.363457322,  0.237456933
   4433,  0.359231144,  0.236730814
   4434,  0.355004907,  0.236004621
   4435,  0.350778639,  0.235278413
   4436,  0.346552402,  0.234552175
   4437,  0.342326164,  0.233825922
   4438,  0.338099897,  0.233099669
   4439,   0.33387363,  0.232373416
   4440,  0.329647422,  0.231647193
   4441,  0.325421154,  0.230920941
   4442,  0.321194887,  0.230194688
   4443,   0.31696865,   0.22946845
   4444,  0.312742412,  0.228742197
   4445,  0.308516145,  0.228015959
   4446,  0.304289907,  0.227289706
   4447,   0.30006367,  0.226563469
   4448,  0.295837402,  0.225837231
   4449,  0.291611165,  0.225110978
   4450,  0.287384927,  0.224384725
   4451,   0.28315866,  0.223658487
   4452,  0.278932422,  0.222932234
   4453,  0.274706185,  0.222205982
   4454,  0.270479947,  0.221479729
   4455,   0.26625368,  0.220753491
   4456,  0.262027442,  0.220027253
   4457,  0.257801205,     0.219301
   4458,  0.253574938,  0.218574762
   4459,   0.24934867,  0.217848524
   4460,  0.245122433,  0.217122272
   4461,  0.240896195,  0.216396019
   4462,  0.236669928,  0.215669766
   4463,   0.23244369,  0.214943528
   4464,  0.228217453,   0.21421729
   4465,  0.223991185,  0.213491037
   4466,  0.219764948,    0.2127648
   4467,  0.215538695,  0.212038562
   4468,  0.211312443,  0.211312309
   4469,  0.207086191,  0.210586056
   4470,  0.202859953,  0.209859803
   4471,  0.198633701,  0.209133565
   4472,  0.194407448,  0.208407328
   4473,  0.190181196,  0.207681075
   4474,  0.185954943,  0.206954822
   4475,  0.181728706,  0.206228584
   4476,  0.177502453,  0.205502346
   4477,  0.173276201,  0.204776078
   4478,  0.169049948,  0.204049841
   4479,  0.164823711,  0.203323603
   4480,  0.160597458,   0.20259735
   4481,  0.156371206,  0.201871097
   4482,  0.152144969,  0.201144844
   4483,  0.147918716,  0.200418591
   4484,  0.143692464,  0.199692339
   4485,  0.139466211,  0.198966086
   4486,  0.135239959,  0.198239863
   4487,  0.131013721,   0.19751364
   4488,  0.126787469,  0.196787387
   4489,  0.122561209,  0.196061134
   4490,  0.118334964,  0.195334882
   4491,  0.114108726,  0.194608629
   4492,  0.109882474,  0.193882376
   4493,  0.105656222,  0.193156138
   4494,  0.101429977,    0.1924299
   4495, 0.0972037241,  0.191703677
   4496, 0.0929774716,  0.190977424
   4497, 0.0887512267,  0.190251172
   4498, 0.0845249742,  0.189524919
   4499, 0.0802987218,  0.188798666
   4500, 0.0760724768,  0.188072413
   4501, 0.0718462318,   0.18734616
   4502, 0.0676199868,  0.186619908
   4503, 0.0633937344,  0.185893685
   4504,  0.059167482,  0.185167447
   4505, 0.0549412295,  0.184441209
   4506, 0.0507149845,  0.183714956
   4507, 0.0464887358,  0.182988703
   4508, 0.0422624871,   0.18226245
   4509, 0.0380362421,  0.181536198
   4510, 0.0338099934,  0.180809945
   4511, 0.0295837447,  0.180083722
   4512, 0.0253574941,  0.179357499
   4513, 0.0211312436,  0.178631246
   4514, 0.0169049948,  0.177904993
   4515, 0.0126787471,  0.177178741
   4516, 0.00845249742,  0.176452488
   4517, 0.00422624871,  0.175726235
   4518,  0.406532347,  0.242604896
   4519,  0.402515382,  0.242135033
   4520,  0.398427129,  0.241551012
   4521,  0.394292444,  0.240892708
   4522,  0.390129864,  0.240189731
   4523,  0.385951459,  0.239461496
   4524,  0.381764591,  0.238719732
   4525,  0.377573371,  0.237970978
   4526,  0.373380005,  0.237218753
   4527,  0.369185627,  0.236464888
   4528,  0.364990711,  0.235710219
   4529,  0.360795617,  0.234955221
   4530,  0.356600344,   0.23420006
   4531,  0.352405071,   0.23344481
   4532,  0.348209769,  0.232689545
   4533,  0.344014496,  0.231934249
   4534,  0.339819193,  0.231178939
   4535,   0.33562389,  0.230423644
   4536,  0.331428587,  0.229668349
   4537,  0.327233315,  0.228913069
   4538,  0.323038012,  0.228157774
   4539,  0.318842679,  0.227402478
   4540,  0.314647377,  0.226647183
   4541,  0.310452104,  0.225891888
   4542,  0.306256801,  0.225136608
   4543,  0.302061498,  0.224381298
   4544,  0.297866195,  0.223626003
   4545,  0.293670923,  0.222870708
   4546,   0.28947562,  0.222115412
   4547,  0.285280317,  0.221360117
   4548,  0.281085014,  0.220604822
   4549,  0.276889741,  0.219849527
   4550,  0.272694439,  0.219094217
   4551,  0.268499136,  0.218338922
   4552,  0.264303833,  0.217583627
   4553,  0.260108531,  0.216828331
   4554,  0.255913258,  0.216073036
   4555,  0.251717925,  0.215317756
   4556,  0.247522622,  0.214562461
   4557,   0.24332732,  0.213807166
   4558,  0.239132032,  0.213051856
   4559,  0.234936729,  0.212296546
   4560,  0.230741441,  0.211541265
   4561,  0.226546139,   0.21078597
   4562,  0.222350836,   0.21003069
   4563,  0.218155533,  0.209275395
   4564,  0.213960245,    0.2085201
   4565,  0.209764943,  0.207764804
   4566,   0.20556964,  0.207009494
   4567,  0.201374352,  0.206254199
   4568,  0.197179049,  0.205498904
   4569,  0.192983747,  0.204743609
   4570,  0.188788444,  0.203988314
   4571,  0.184593156,  0.203233019
   4572,  0.180397868,  0.202477723
   4573,  0.176202565,  0.201722428
   4574,  0.172007263,  0.200967118
   4575,  0.167811945,  0.200211823
   4576,  0.163616657,  0.199456543
   4577,  0.159421355,  0.198701248
   4578,  0.155226052,  0.197945952
   4579,  0.151030749,  0.197190642
   4580,  0.146835461,  0.196435332
   4581,  0.142640173,  0.195680037
   4582,  0.138444871,  0.194924742
   4583,  0.134249568,  0.194169462
   4584,  0.130054265,  0.193414181
   4585,  0.125858963,  0.192658886
   4586,   0.12166366,  0.191903591
   4587,  0.117468365,  0.191148296
   4588,  0.113273069,  0.190393001
   4589,  0.109077767,  0.189637691
   4590,  0.104882471,  0.188882396
   4591,  0.100687176,    0.1881271
   4592, 0.0964918733,   0.18737182
   4593, 0.0922965705,  0.186616525
   4594, 0.0881012678,   0.18586123
   4595, 0.0839059725,   0.18510592
   4596, 0.0797106773,   0.18435061
   4597, 0.0755153745,  0.183595315
   4598, 0.0713200793,  0.182840019
   4599,  0.067124784,  0.182084709
   4600, 0.0629294813,  0.181329429
   4601, 0.0587341823,  0.180574119
   4602, 0.0545388795,  0.179818839
   4603, 0.0503435805,  0.179063544
   4604, 0.0461482853,  0.178308249
   4605, 0.0419529863,  0.177552953
   4606, 0.0377576873,  0.176797643
   4607,  0.033562392,  0.176042348
   4608,  0.029367093,  0.175287068
   4609,  0.025171794,  0.174531788
   4610, 0.0209764931,  0.173776478
   4611, 0.0167811941,  0.173021182
   4612,  0.012585897,  0.172265887
   4613,  0.008390598,  0.171510592
   4614,  0.004195299,  0.170755297
   4615,  0.403514117,  0.240397111
   4616,     0.399535,  0.239909187
   4617,  0.395481855,  0.239302754
   4618,  0.391380519,  0.238619193
   4619,  0.387250155,  0.237889245
   4620,  0.383103371,  0.237133026
   4621,  0.378947794,  0.236362755
   4622,  0.374787688,  0.235585228
   4623,  0.370625377,  0.234804094
   4624,  0.366461962,  0.234021217
   4625,  0.362298071,  0.233237535
   4626,  0.358133882,  0.232453495
   4627,  0.353969574,  0.231669277
   4628,  0.349805266,  0.230884984
   4629,  0.345640928,  0.230100676
   4630,  0.341476589,  0.229316324
   4631,  0.337312222,  0.228531986
   4632,  0.333147883,  0.227747634
   4633,  0.328983545,  0.226963297
   4634,  0.324819207,  0.226178944
   4635,  0.320654839,  0.225394607
   4636,  0.316490471,  0.224610269
   4637,  0.312326133,  0.223825917
   4638,  0.308161795,  0.223041564
   4639,  0.303997457,  0.222257227
   4640,  0.299833089,  0.221472874
   4641,  0.295668751,  0.220688537
   4642,  0.291504443,  0.219904184
   4643,  0.287340075,  0.219119847
   4644,  0.283175707,  0.218335509
   4645,  0.279011369,  0.217551157
   4646,  0.274847031,  0.216766804
   4647,  0.270682693,  0.215982467
   4648,  0.266518325,  0.215198115
   4649,  0.262353957,  0.214413777
   4650,  0.258189619,  0.213629425
   4651,   0.25402528,  0.212845087
   4652,  0.249860942,   0.21206075
   4653,  0.245696574,  0.211276397
   4654,  0.241532236,  0.210492045
   4655,  0.237367883,  0.209707707
   4656,   0.23320353,  0.208923355
   4657,  0.229039192,  0.208139002
   4658,  0.224874839,  0.207354665
   4659,  0.220710486,  0.206570327
   4660,  0.216546133,  0.205785975
   4661,  0.212381795,  0.205001637
   4662,  0.208217442,  0.204217285
   4663,  0.204053104,  0.203432947
   4664,  0.199888736,  0.202648595
   4665,  0.195724398,  0.201864243
   4666,   0.19156003,  0.201079905
   4667,  0.187395692,  0.200295568
   4668,  0.183231354,  0.199511215
   4669,  0.179067016,  0.198726863
   4670,  0.174902663,   0.19794251
   4671,   0.17073831,  0.197158158
   4672,  0.166573957,   0.19637382
   4673,  0.162409604,  0.195589483
   4674,  0.158245251,  0.194805145
   4675,  0.154080898,  0.194020808
   4676,  0.149916545,  0.193236455
   4677,  0.145752206,  0.192452103
   4678,  0.141587853,   0.19166775
   4679,  0.137423515,  0.190883398
   4680,  0.133259162,  0.190099061
   4681,  0.129094809,  0.189314723
   4682,  0.124930471,  0.188530385
   4683,  0.120766118,  0.187746048
   4684,  0.116601773,  0.186961696
   4685,   0.11243742,  0.186177343
   4686,  0.108273067,  0.185392991
   4687,  0.104108721,  0.184608638
   4688,  0.099944368,  0.183824301
   4689,  0.095780015,  0.183039963
   4690,  0.091615662,  0.182255626
   4691, 0.0874513239,  0.181471288
   4692, 0.0832869783,  0.180686921
   4693, 0.0791226327,  0.179902554
   4694, 0.0749582797,  0.179118216
   4695, 0.0707939267,  0.178333864
   4696, 0.0666295812,  0.177549511
   4697, 0.0624652356,  0.176765174
   4698, 0.0583008826,  0.175980836
   4699, 0.0541365296,  0.175196484
   4700,  0.049972184,  0.174412146
   4701, 0.0458078384,  0.173627794
   4702, 0.0416434892,  0.172843456
   4703, 0.0374791399,  0.172059104
   4704, 0.0333147906,  0.171274751
   4705, 0.0291504413,  0.170490414
   4706,  0.024986092,  0.169706076
   4707, 0.0208217446,  0.168921724
   4708, 0.0166573934,  0.168137372
   4709,  0.012493046,  0.167353034
   4710, 0.00832869764,  0.166568696
   4711, 0.00416434882,  0.165784344
   4712,  0.400495946,  0.238189369
   4713,  0.396554649,  0.237683341
   4714,  0.392536581,  0.237054497
   4715,  0.388468534,  0.236345679
   4716,  0.384370446,  0.235588744
   4717,  0.380255312,  0.234804571
   4718,  0.376131058,  0.234005779
   4719,  0.372002035,  0.233199492
   4720,  0.367870748,   0.23238942
   4721,  0.363738298,   0.23157756
   4722,  0.359605372,  0.230764866
   4723,  0.355472147,  0.229951769
   4724,  0.351338804,  0.229138508
   4725,   0.34720546,  0.228325158
   4726,  0.343072087,  0.227511793
   4727,  0.338938713,  0.226698413
   4728,   0.33480531,  0.225885019
   4729,  0.330671906,  0.225071624
   4730,  0.326538503,  0.224258244
   4731,    0.3224051,  0.223444849
   4732,  0.318271697,  0.222631454
   4733,  0.314138293,   0.22181806
   4734,   0.31000489,   0.22100465
   4735,  0.305871516,  0.220191255
   4736,  0.301738113,   0.21937786
   4737,   0.29760471,  0.218564466
   4738,  0.293471307,  0.217751086
   4739,  0.289337933,  0.216937691
   4740,   0.28520453,  0.216124296
   4741,  0.281071126,  0.215310901
   4742,  0.276937723,  0.214497492
   4743,   0.27280432,  0.213684097
   4744,  0.268670917,  0.212870702
   4745,  0.264537513,  0.212057307
   4746,   0.26040411,  0.211243927
   4747,  0.256270736,  0.210430533
   4748,  0.252137333,  0.209617138
   4749,   0.24800393,  0.208803743
   4750,  0.243870527,  0.207990333
   4751,  0.239737138,  0.207176939
   4752,  0.235603735,  0.206363544
   4753,  0.231470332,  0.205550134
   4754,  0.227336943,  0.204736739
   4755,   0.22320354,  0.203923345
   4756,  0.219070137,   0.20310995
   4757,  0.214936733,  0.202296555
   4758,  0.210803345,  0.201483175
   4759,  0.206669956,   0.20066978
   4760,  0.202536553,  0.199856386
   4761,   0.19840315,  0.199042991
   4762,  0.194269747,  0.198229581
   4763,  0.190136343,  0.197416186
   4764,   0.18600294,  0.196602792
   4765,  0.181869566,  0.195789397
   4766,  0.177736163,  0.194976002
   4767,   0.17360276,  0.194162607
   4768,  0.169469357,  0.193349212
   4769,  0.165335953,  0.192535818
   4770,   0.16120255,  0.191722423
   4771,  0.157069147,  0.190909028
   4772,  0.152935758,  0.190095633
   4773,  0.148802355,  0.189282238
   4774,  0.144668967,  0.188468859
   4775,  0.140535563,  0.187655464
   4776,   0.13640216,  0.186842054
   4777,  0.132268757,  0.186028659
   4778,  0.128135368,  0.185215265
   4779,  0.124001965,   0.18440187
   4780,  0.119868569,  0.183588475
   4781,  0.115735173,   0.18277508
   4782,   0.11160177,  0.181961685
   4783,  0.107468367,  0.181148291
   4784,  0.103334963,  0.180334896
   4785, 0.0992015675,  0.179521501
   4786, 0.0950681642,  0.178708106
   4787, 0.0909347683,  0.177894711
   4788, 0.0868013725,  0.177081317
   4789, 0.0826679766,  0.176267922
   4790, 0.0785345733,  0.175454497
   4791, 0.0744011775,  0.174641103
   4792, 0.0702677742,  0.173827708
   4793, 0.0661343783,  0.173014313
   4794, 0.0620009825,  0.172200933
   4795, 0.0578675866,  0.171387538
   4796, 0.0537341833,  0.170574144
   4797, 0.0496007837,  0.169760749
   4798, 0.0454673842,  0.168947354
   4799, 0.0413339883,  0.168133944
   4800, 0.0372005887,  0.167320535
   4801, 0.0330671892,  0.166507155
   4802, 0.0289337896,  0.165693775
   4803, 0.0248003919,   0.16488038
   4804, 0.0206669942,   0.16406697
   4805, 0.0165335946,  0.163253576
   4806, 0.0124001959,  0.162440181
   4807, 0.00826679729,  0.161626786
   4808, 0.00413339864,  0.160813391
   4809,  0.397477746,  0.235981688
   4810,  0.393574297,   0.23545754
   4811,  0.389591306,  0.234806255
   4812,  0.385556608,  0.234072194
   4813,  0.381490767,  0.233288258
   4814,  0.377407223,  0.232476115
   4815,  0.373314261,  0.231648833
   4816,  0.369216383,  0.230813742
   4817,  0.365116119,  0.229974747
   4818,  0.361014664,  0.229133904
   4819,  0.356912673,  0.228292182
   4820,  0.352810413,  0.227450058
   4821,  0.348708063,  0.226607755
   4822,  0.344605654,  0.225765362
   4823,  0.340503246,   0.22492294
   4824,  0.336400807,  0.224080503
   4825,  0.332298368,  0.223238051
   4826,   0.32819593,  0.222395614
   4827,  0.324093461,  0.221553177
   4828,  0.319990993,  0.220710739
   4829,  0.315888554,  0.219868302
   4830,  0.311786085,   0.21902585
   4831,  0.307683647,  0.218183398
   4832,  0.303581208,  0.217340946
   4833,  0.299478769,  0.216498494
   4834,  0.295376301,  0.215656057
   4835,  0.291273862,   0.21481362
   4836,  0.287171423,  0.213971183
   4837,  0.283068955,  0.213128746
   4838,  0.278966516,  0.212286294
   4839,  0.274864078,  0.211443841
   4840,  0.270761609,  0.210601389
   4841,  0.266659141,  0.209758937
   4842,  0.262556702,    0.2089165
   4843,  0.258454263,  0.208074063
   4844,  0.254351825,  0.207231626
   4845,  0.250249386,  0.206389189
   4846,  0.246146932,  0.205546722
   4847,  0.242044479,   0.20470427
   4848,  0.237942025,  0.203861833
   4849,  0.233839571,  0.203019381
   4850,  0.229737118,  0.202176943
   4851,  0.225634664,  0.201334506
   4852,  0.221532226,  0.200492054
   4853,  0.217429787,  0.199649587
   4854,  0.213327348,   0.19880715
   4855,  0.209224895,  0.197964713
   4856,  0.205122456,  0.197122276
   4857,  0.201019987,  0.196279824
   4858,  0.196917534,  0.195437372
   4859,   0.19281508,   0.19459492
   4860,  0.188712642,  0.193752468
   4861,  0.184610188,   0.19291003
   4862,  0.180507749,  0.192067593
   4863,  0.176405311,  0.191225156
   4864,  0.172302872,  0.190382719
   4865,  0.168200403,  0.189540267
   4866,   0.16409795,  0.188697815
   4867,  0.159995496,  0.187855363
   4868,  0.155893058,  0.187012911
   4869,  0.151790604,  0.186170474
   4870,   0.14768815,  0.185328037
   4871,  0.143585712,  0.184485599
   4872,  0.139483258,  0.183643162
   4873,  0.135380805,   0.18280071
   4874,  0.131278351,  0.181958258
   4875,  0.127175912,  0.181115806
   4876,  0.123073466,  0.180273354
   4877,   0.11897102,  0.179430917
   4878,  0.114868566,   0.17858848
   4879,  0.110766113,  0.177746028
   4880,  0.106663674,  0.176903576
   4881,  0.102561221,  0.176061139
   4882, 0.0984587744,  0.175218701
   4883, 0.0943563208,  0.174376249
   4884, 0.0902538672,  0.173533797
   4885, 0.0861514136,   0.17269136
   4886, 0.0820489675,  0.171848923
   4887, 0.0779465213,  0.171006471
   4888, 0.0738440752,  0.170164004
   4889, 0.0697416216,  0.169321567
   4890, 0.0656391755,  0.168479115
   4891, 0.0615367293,  0.167636678
   4892, 0.0574342832,   0.16679424
   4893, 0.0533318371,  0.165951788
   4894, 0.0492293835,  0.165109336
   4895, 0.0451269336,  0.164266884
   4896, 0.0410244837,  0.163424447
   4897, 0.0369220376,  0.162581995
   4898, 0.0328195877,  0.161739558
   4899, 0.0287171397,  0.160897121
   4900, 0.0246146917,  0.160054684
   4901, 0.0205122419,  0.159212232
   4902, 0.0164097939,   0.15836978
   4903, 0.0123073459,  0.157527328
   4904, 0.00820489693,   0.15668489
   4905, 0.00410244847,  0.155842438
   4906,  0.394459575,    0.2337742
   4907,  0.390593916,  0.233231813
   4908,  0.386646062,  0.232558057
   4909,  0.382644683,  0.231798708
   4910,  0.378611088,  0.230987787
   4911,  0.374559194,  0.230147675
   4912,  0.370497495,  0.229291871
   4913,  0.366430759,  0.228427976
   4914,  0.362361491,  0.227560073
   4915,   0.35829106,  0.226690233
   4916,  0.354220033,  0.225819498
   4917,  0.350148708,  0.224948332
   4918,  0.346077293,  0.224076986
   4919,  0.342005849,  0.223205552
   4920,  0.337934375,  0.222334087
   4921,  0.333862901,  0.221462578
   4922,  0.329791397,  0.220591098
   4923,  0.325719893,  0.219719604
   4924,  0.321648389,  0.218848124
   4925,  0.317576885,   0.21797663
   4926,  0.313505381,   0.21710512
   4927,  0.309433877,  0.216233626
   4928,  0.305362374,  0.215362132
   4929,    0.3012909,  0.214490652
   4930,  0.297219396,  0.213619143
   4931,  0.293147892,  0.212747648
   4932,  0.289076388,  0.211876154
   4933,  0.285004914,   0.21100466
   4934,   0.28093341,  0.210133165
   4935,  0.276861906,  0.209261686
   4936,  0.272790432,  0.208390176
   4937,  0.268718928,  0.207518667
   4938,  0.264647424,  0.206647187
   4939,   0.26057592,  0.205775693
   4940,  0.256504416,  0.204904199
   4941,  0.252432942,  0.204032719
   4942,  0.248361439,   0.20316121
   4943,  0.244289935,  0.202289701
   4944,  0.240218416,  0.201418221
   4945,  0.236146912,  0.200546712
   4946,  0.232075423,  0.199675217
   4947,  0.228003919,  0.198803723
   4948,  0.223932415,  0.197932243
   4949,  0.219860911,  0.197060749
   4950,  0.215789422,   0.19618924
   4951,  0.211717933,  0.195317745
   4952,  0.207646444,  0.194446251
   4953,  0.203574941,  0.193574756
   4954,  0.199503422,  0.192703277
   4955,  0.195431918,  0.191831768
   4956,  0.191360429,  0.190960258
   4957,  0.187288925,  0.190088779
   4958,  0.183217436,  0.189217284
   4959,  0.179145947,   0.18834579
   4960,  0.175074458,   0.18747431
   4961,  0.171002969,  0.186602801
   4962,   0.16693145,  0.185731292
   4963,  0.162859946,  0.184859812
   4964,  0.158788443,  0.183988303
   4965,  0.154716954,  0.183116794
   4966,   0.15064545,  0.182245314
   4967,  0.146573946,  0.181373835
   4968,  0.142502457,   0.18050234
   4969,  0.138430953,  0.179630846
   4970,  0.134359449,  0.178759336
   4971,   0.13028796,  0.177887827
   4972,  0.126216471,  0.177016348
   4973,  0.122144967,  0.176144868
   4974,  0.118073463,  0.175273374
   4975,   0.11400196,  0.174401879
   4976,  0.109930456,   0.17353037
   4977,  0.105858967,  0.172658876
   4978,   0.10178747,  0.171787381
   4979, 0.0977159739,  0.170915902
   4980,   0.09364447,  0.170044392
   4981, 0.0895729661,  0.169172883
   4982, 0.0855014622,  0.168301404
   4983, 0.0814299658,  0.167429909
   4984, 0.0773584694,  0.166558415
   4985, 0.0732869655,   0.16568692
   4986, 0.0692154691,  0.164815426
   4987, 0.0651439726,  0.163943917
   4988, 0.0610724762,  0.163072422
   4989, 0.0570009835,  0.162200928
   4990, 0.0529294834,  0.161329433
   4991, 0.0488579869,  0.160457939
   4992, 0.0447864868,  0.159586444
   4993, 0.0407149866,   0.15871495
   4994, 0.0366434865,  0.157843441
   4995, 0.0325719863,  0.156971946
   4996, 0.0285004899,  0.156100467
   4997, 0.0244289935,  0.155228972
   4998, 0.0203574933,  0.154357478
   4999,  0.016285995,  0.153485984
   5000, 0.0122144967,  0.152614489
   5001, 0.00814299658,  0.151742995
   5002, 0.00407149829,  0.150871485
   5003,  0.391441524,  0.231567159
   5004,  0.387613624,  0.231006294
   5005,  0.383700848,  0.230309933
   5006,  0.379732788,  0.229525238
   5007,  0.375731379,  0.228687316
   5008,  0.371711135,  0.227819219
   5009,  0.367680728,   0.22693491
   5010,  0.363645107,  0.226042241
   5011,  0.359606862,  0.225145414
   5012,  0.355567396,  0.224246562
   5013,  0.351527363,    0.2233468
   5014,  0.347487003,  0.222446606
   5015,  0.343446553,  0.221546233
   5016,  0.339406073,  0.220645741
   5017,  0.335365534,  0.219745219
   5018,  0.331324995,  0.218844667
   5019,  0.327284425,   0.21794413
   5020,  0.323243856,  0.217043594
   5021,  0.319203317,  0.216143072
   5022,  0.315162778,  0.215242535
   5023,  0.311122239,  0.214341968
   5024,   0.30708167,  0.213441417
   5025,   0.30304113,   0.21254088
   5026,  0.299000591,  0.211640328
   5027,  0.294960052,  0.210739776
   5028,  0.290919483,   0.20983924
   5029,  0.286878943,  0.208938688
   5030,  0.282838404,  0.208038136
   5031,  0.278797865,    0.2071376
   5032,  0.274757326,  0.206237063
   5033,  0.270716786,  0.205336526
   5034,  0.266676247,  0.204435974
   5035,  0.262635678,  0.203535423
   5036,  0.258595109,  0.202634886
   5037,   0.25455457,  0.201734334
   5038,   0.25051403,  0.200833797
   5039,  0.246473476,  0.199933246
   5040,  0.242432922,  0.199032694
   5041,  0.238392368,  0.198132157
   5042,  0.234351814,  0.197231606
   5043,   0.23031126,  0.196331069
   5044,  0.226270705,  0.195430532
   5045,  0.222230166,   0.19452998
   5046,  0.218189627,  0.193629429
   5047,  0.214149073,  0.192728892
   5048,  0.210108534,   0.19182834
   5049,  0.206067979,  0.190927789
   5050,  0.202027425,  0.190027252
   5051,  0.197986871,  0.189126715
   5052,  0.193946317,  0.188226163
   5053,  0.189905778,  0.187325612
   5054,  0.185865223,  0.186425075
   5055,  0.181824684,  0.185524538
   5056,  0.177784145,  0.184623986
   5057,  0.173743606,   0.18372345
   5058,  0.169703066,  0.182822898
   5059,  0.165662497,  0.181922346
   5060,  0.161621943,   0.18102181
   5061,  0.157581389,  0.180121258
   5062,   0.15354085,  0.179220706
   5063,  0.149500296,  0.178320169
   5064,  0.145459741,  0.177419633
   5065,  0.141419202,  0.176519081
   5066,  0.137378663,  0.175618529
   5067,  0.133338109,  0.174717963
   5068,  0.129297554,  0.173817426
   5069,  0.125257015,  0.172916904
   5070,  0.121216461,  0.172016367
   5071,  0.117175907,  0.171115816
   5072,  0.113135353,  0.170215249
   5073,  0.109094813,  0.169314712
   5074,  0.105054267,  0.168414176
   5075,   0.10101372,  0.167513609
   5076, 0.0969731808,  0.166613072
   5077, 0.0929326266,  0.165712535
   5078, 0.0888920724,  0.164811999
   5079, 0.0848515183,  0.163911447
   5080, 0.0808109716,  0.163010895
   5081, 0.0767704248,  0.162110358
   5082, 0.0727298707,  0.161209822
   5083,  0.068689324,   0.16030927
   5084, 0.0646487772,  0.159408718
   5085, 0.0606082268,  0.158508182
   5086, 0.0565676838,   0.15760763
   5087, 0.0525271334,  0.156707078
   5088, 0.0484865829,  0.155806541
   5089, 0.0444460362,   0.15490599
   5090, 0.0404054858,  0.154005438
   5091, 0.0363649353,  0.153104886
   5092, 0.0323243886,   0.15220435
   5093, 0.0282838382,  0.151303828
   5094, 0.0242432915,  0.150403276
   5095, 0.0202027429,  0.149502724
   5096, 0.0161621943,  0.148602173
   5097, 0.0121216457,  0.147701636
   5098, 0.00808109716,  0.146801084
   5099, 0.00404054858,  0.145900533
   5100,  0.388424724,  0.229361519
   5101,  0.384634942,    0.2287817
   5102,   0.38075766,   0.22806257
   5103,  0.376823127,  0.227252468
   5104,  0.372854114,  0.226387486
   5105,   0.36886555,  0.225491405
   5106,  0.364866436,  0.224578559
   5107,  0.360861897,  0.223657086
   5108,  0.356854737,  0.222731337
   5109,  0.352846205,  0.221803501
   5110,  0.348837107,  0.220874682
   5111,  0.344827682,  0.219945431
   5112,  0.340818197,  0.219015986
   5113,  0.336808622,  0.218086451
   5114,  0.332799017,  0.217156857
   5115,  0.328789383,  0.216227263
   5116,  0.324779749,  0.215297639
   5117,  0.320770115,  0.214368045
   5118,   0.31676048,  0.213438451
   5119,  0.312750876,  0.212508827
   5120,  0.308741242,  0.211579204
   5121,  0.304731607,  0.210649595
   5122,  0.300721973,  0.209719986
   5123,  0.296712399,  0.208790377
   5124,  0.292702764,  0.207860768
   5125,   0.28869313,  0.206931144
   5126,  0.284683526,  0.206001535
   5127,  0.280673891,  0.205071926
   5128,  0.276664257,  0.204142317
   5129,  0.272654653,  0.203212708
   5130,  0.268645048,  0.202283099
   5131,  0.264635444,   0.20135349
   5132,  0.260625809,  0.200423881
   5133,  0.256616175,  0.199494272
   5134,  0.252606541,  0.198564649
   5135,  0.248596907,  0.197635055
   5136,  0.244587302,  0.196705431
   5137,  0.240577683,  0.195775822
   5138,  0.236568034,  0.194846213
   5139,  0.232558414,  0.193916604
   5140,  0.228548795,  0.192986995
   5141,  0.224539176,  0.192057401
   5142,  0.220529556,  0.191127777
   5143,  0.216519922,  0.190198168
   5144,  0.212510318,  0.189268559
   5145,  0.208500683,   0.18833895
   5146,  0.204491049,  0.187409341
   5147,  0.200481415,  0.186479717
   5148,   0.19647181,  0.185550109
   5149,  0.192462176,    0.1846205
   5150,  0.188452572,  0.183690891
   5151,  0.184442937,  0.182761282
   5152,  0.180433303,  0.181831688
   5153,  0.176423699,  0.180902064
   5154,  0.172414064,  0.179972455
   5155,   0.16840446,  0.179042846
   5156,  0.164394826,  0.178113237
   5157,  0.160385206,  0.177183628
   5158,  0.156375572,  0.176254004
   5159,  0.152365953,  0.175324395
   5160,  0.148356333,  0.174394786
   5161,  0.144346714,  0.173465177
   5162,   0.14033708,  0.172535568
   5163,  0.136327475,   0.17160596
   5164,  0.132317841,  0.170676336
   5165,  0.128308222,  0.169746727
   5166,  0.124298602,  0.168817133
   5167,  0.120288976,  0.167887524
   5168,  0.116279349,  0.166957885
   5169,  0.112269729,  0.166028291
   5170,  0.108260095,  0.165098682
   5171,  0.104250476,  0.164169073
   5172,  0.100240856,  0.163239449
   5173, 0.0962312371,  0.162309855
   5174, 0.0922216177,  0.161380231
   5175, 0.0882119834,  0.160450622
   5176, 0.0842023641,  0.159521013
   5177, 0.0801927373,  0.158591405
   5178, 0.0761831105,  0.157661796
   5179, 0.0721734911,  0.156732187
   5180, 0.0681638718,  0.155802578
   5181,  0.064154245,  0.154872969
   5182, 0.0601446144,  0.153943375
   5183, 0.0561349876,  0.153013796
   5184, 0.0521253534,  0.152084216
   5185, 0.0481157154,  0.151154652
   5186, 0.0441060811,  0.150225088
   5187, 0.0400964394,  0.149295509
   5188, 0.0360868014,   0.14836596
   5189, 0.0320771635,   0.14743641
   5190, 0.0280675273,  0.146506861
   5191, 0.0240578894,  0.145577312
   5192, 0.0200482532,  0.144647747
   5193, 0.0160386153,  0.143718168
   5194, 0.0120289773,  0.142788619
   5195, 0.00801934022,  0.141859055
   5196, 0.00400970317,   0.14092949
   5197,  0.385421038,   0.22716251
   5198,  0.381673872,  0.226563483
   5199,  0.377835155,   0.22582148
   5200,  0.373935878,  0.224985898
   5201,  0.369999945,  0.224093735
   5202,   0.36604324,  0.223169506
   5203,  0.362075418,  0.222227991
   5204,  0.358101845,  0.221277565
   5205,   0.35412544,  0.220322728
   5206,  0.350147665,  0.219365731
   5207,  0.346169293,  0.218407735
   5208,  0.342190623,  0.217449293
   5209,  0.338211775,  0.216490626
   5210,  0.334232897,  0.215531886
   5211,  0.330253959,  0.214573085
   5212,  0.326275051,  0.213614255
   5213,  0.322296113,   0.21265544
   5214,  0.318317175,  0.211696625
   5215,  0.314338267,  0.210737795
   5216,  0.310359329,  0.209778994
   5217,  0.306380391,  0.208820149
   5218,  0.302401453,  0.207861319
   5219,  0.298422515,  0.206902504
   5220,  0.294443607,  0.205943689
   5221,  0.290464699,  0.204984859
   5222,  0.286485791,  0.204026043
   5223,  0.282506853,  0.203067213
   5224,  0.278527915,  0.202108383
   5225,  0.274548978,  0.201149583
   5226,   0.27057007,  0.200190753
   5227,  0.266591132,  0.199231923
   5228,  0.262612224,  0.198273093
   5229,  0.258633286,  0.197314277
   5230,  0.254654348,  0.196355462
   5231,   0.25067541,  0.195396632
   5232,  0.246696487,  0.194437817
   5233,  0.242717564,  0.193478987
   5234,  0.238738656,  0.192520157
   5235,  0.234759718,  0.191561341
   5236,   0.23078078,  0.190602526
   5237,  0.226801842,  0.189643711
   5238,  0.222822919,  0.188684881
   5239,  0.218843982,  0.187726051
   5240,  0.214865059,   0.18676722
   5241,  0.210886121,   0.18580839
   5242,  0.206907198,   0.18484959
   5243,   0.20292826,   0.18389076
   5244,  0.198949337,   0.18293193
   5245,  0.194970429,  0.181973115
   5246,  0.190991491,  0.181014284
   5247,  0.187012568,  0.180055469
   5248,   0.18303363,  0.179096639
   5249,  0.179054707,  0.178137824
   5250,  0.175075784,  0.177179009
   5251,  0.171096832,  0.176220179
   5252,  0.167117923,  0.175261363
   5253,  0.163139001,  0.174302518
   5254,  0.159160078,  0.173343718
   5255,   0.15518114,  0.172384873
   5256,  0.151202217,  0.171426058
   5257,  0.147223294,  0.170467228
   5258,  0.143244371,  0.169508412
   5259,  0.139265433,  0.168549597
   5260,   0.13528651,  0.167590767
   5261,  0.131307572,  0.166631937
   5262,  0.127328649,  0.165673107
   5263,  0.123349726,  0.164714307
   5264,  0.119370788,  0.163755476
   5265,  0.115391865,  0.162796646
   5266,  0.111412935,  0.161837831
   5267,  0.107434005,  0.160879016
   5268,  0.103455082,  0.159920186
   5269, 0.0994761586,  0.158961356
   5270, 0.0954972208,   0.15800254
   5271, 0.0915182903,   0.15704371
   5272, 0.0875393599,  0.156084895
   5273,  0.083560437,   0.15512608
   5274, 0.0795815066,  0.154167265
   5275, 0.0756025761,  0.153208435
   5276, 0.0716236532,  0.152249619
   5277, 0.0676447153,  0.151290819
   5278, 0.0636657551,  0.150332093
   5279, 0.0596867651,  0.149373502
   5280, 0.0557077378,  0.148415029
   5281, 0.0517286807,  0.147456676
   5282, 0.0477496088,  0.146498382
   5283, 0.0437705256,  0.145540118
   5284,  0.039791435,  0.144581869
   5285, 0.0358123407,   0.14362362
   5286, 0.0318332501,  0.142665386
   5287, 0.0278541595,  0.141707152
   5288, 0.0238750689,  0.140748933
   5289, 0.0198959783,  0.139790699
   5290, 0.0159168877,   0.13883245
   5291, 0.0119377961,  0.137874216
   5292, 0.00795871019,  0.136915982
   5293, 0.00397954555,  0.135957807
   5294,  0.382484913,  0.224991679
   5295,  0.378797591,  0.224373847
   5296,  0.375007391,  0.223608494
   5297,   0.37114799,  0.222746551
   5298,  0.367246717,  0.221826315
   5299,   0.36332196,  0.220873117
   5300,  0.359384775,  0.219902188
   5301,  0.355441332,  0.218922108
   5302,  0.351494849,  0.217937499
   5303,  0.347546875,  0.216950715
   5304,  0.343598187,  0.215962887
   5305,    0.3396492,  0.214974612
   5306,  0.335700065,  0.213986099
   5307,   0.33175087,  0.212997496
   5308,  0.327801645,  0.212008849
   5309,   0.32385242,  0.211020187
   5310,  0.319903195,  0.210031509
   5311,   0.31595397,  0.209042847
   5312,  0.312004745,   0.20805417
   5313,   0.30805552,  0.207065493
   5314,  0.304106295,  0.206076816
   5315,   0.30015704,  0.205088139
   5316,  0.296207786,  0.204099476
   5317,  0.292258561,  0.203110814
   5318,  0.288309336,  0.202122122
   5319,  0.284360141,   0.20113346
   5320,  0.280410916,  0.200144798
   5321,  0.276461691,   0.19915612
   5322,  0.272512436,  0.198167458
   5323,  0.268563211,  0.197178781
   5324,  0.264613986,  0.196190119
   5325,  0.260664761,  0.195201427
   5326,  0.256715536,  0.194212765
   5327,  0.252766281,  0.193224102
   5328,  0.248817042,   0.19223544
   5329,  0.244867817,  0.191246763
   5330,  0.240918577,  0.190258086
   5331,  0.236969367,  0.189269409
   5332,  0.233020142,  0.188280746
   5333,  0.229070902,  0.187292069
   5334,  0.225121677,  0.186303407
   5335,  0.221172422,  0.185314745
   5336,  0.217223197,  0.184326053
   5337,  0.213273957,  0.183337361
   5338,  0.209324732,  0.182348698
   5339,  0.205375507,  0.181360036
   5340,  0.201426268,  0.180371359
   5341,  0.197477043,  0.179382697
   5342,  0.193527818,  0.178394035
   5343,  0.189578593,  0.177405357
   5344,  0.185629353,  0.176416695
   5345,  0.181680128,  0.175428003
   5346,  0.177730903,  0.174439326
   5347,  0.173781663,  0.173450679
   5348,  0.169832438,  0.172461987
   5349,  0.165883198,  0.171473324
   5350,  0.161933973,  0.170484647
   5351,  0.157984734,  0.169495985
   5352,  0.154035509,  0.168507308
   5353,  0.150086284,  0.167518631
   5354,  0.146137059,  0.166529953
   5355,  0.142187834,  0.165541276
   5356,  0.138238594,  0.164552629
   5357,  0.134289354,  0.163563952
   5358,  0.130340129,  0.162575275
   5359,  0.126390904,  0.161586612
   5360,  0.122441679,  0.160597935
   5361,  0.118492439,  0.159609258
   5362,    0.1145432,  0.158620581
   5363,  0.110593975,  0.157631919
   5364,  0.106644742,  0.156643242
   5365,   0.10269551,  0.155654579
   5366, 0.0987462774,  0.154665902
   5367,  0.094797045,  0.153677225
   5368, 0.0908478051,  0.152688563
   5369, 0.0868985802,  0.151699901
   5370, 0.0829493552,  0.150711238
   5371, 0.0790001154,  0.149722576
   5372, 0.0750508755,  0.148733929
   5373, 0.0711016133,  0.147745371
   5374, 0.0671522841,  0.146757051
   5375, 0.0632028207,  0.145769238
   5376, 0.0592531636,  0.144782066
   5377, 0.0553033352,  0.143795565
   5378, 0.0513533652,  0.142809555
   5379, 0.0474033169,  0.141823828
   5380, 0.0434532277,  0.140838265
   5381, 0.0395031124,  0.139852762
   5382, 0.0355529934,  0.138867289
   5383, 0.0316028669,  0.137881845
   5384, 0.0276527386,  0.136896402
   5385,  0.023702614,  0.135910958
   5386, 0.0197524894,  0.134925514
   5387, 0.0158023667,  0.133940056
   5388, 0.0118522542,  0.132954597
   5389, 0.00790209603,  0.131969184
   5390, 0.00395158399,  0.130984098
   5391,   0.37975502,  0.222903103
   5392,  0.376167268,   0.22226578
   5393,  0.372444868,   0.22147356
   5394,  0.368632346,  0.220581427
   5395,  0.364766836,  0.219629839
   5396,  0.360872716,  0.218645006
   5397,  0.356963992,  0.217642426
   5398,  0.353048086,  0.216630757
   5399,  0.349128813,  0.215614557
   5400,   0.34520793,  0.214596197
   5401,  0.341286302,  0.213576794
   5402,  0.337364316,  0.212556943
   5403,  0.333442211,  0.211536884
   5404,  0.329520047,  0.210516721
   5405,  0.325597823,  0.209496513
   5406,  0.321675599,  0.208476305
   5407,  0.317753375,  0.207456082
   5408,  0.313831151,  0.206435844
   5409,  0.309908956,  0.205415606
   5410,  0.305986762,  0.204395354
   5411,  0.302064538,  0.203375116
   5412,  0.298142314,  0.202354878
   5413,   0.29422006,  0.201334655
   5414,  0.290297836,  0.200314432
   5415,  0.286375642,   0.19929418
   5416,  0.282453418,  0.198273957
   5417,  0.278531194,  0.197253734
   5418,  0.274608999,  0.196233496
   5419,  0.270686746,  0.195213258
   5420,  0.266764522,   0.19419302
   5421,  0.262842298,  0.193172783
   5422,  0.258920074,  0.192152545
   5423,  0.254997849,  0.191132322
   5424,  0.251075625,  0.190112114
   5425,  0.247153401,  0.189091876
   5426,  0.243231192,  0.188071638
   5427,  0.239308983,  0.187051401
   5428,  0.235386774,  0.186031163
   5429,   0.23146455,  0.185010925
   5430,  0.227542341,  0.183990687
   5431,  0.223620117,  0.182970464
   5432,  0.219697893,  0.181950241
   5433,  0.215775654,  0.180929989
   5434,  0.211853445,  0.179909736
   5435,  0.207931221,  0.178889513
   5436,  0.204008982,   0.17786929
   5437,  0.200086787,  0.176849052
   5438,  0.196164548,  0.175828829
   5439,  0.192242324,  0.174808592
   5440,  0.188320115,  0.173788339
   5441,  0.184397906,  0.172768116
   5442,  0.180475682,  0.171747878
   5443,  0.176553458,   0.17072764
   5444,  0.172631249,  0.169707417
   5445,   0.16870901,  0.168687195
   5446,  0.164786801,  0.167666957
   5447,  0.160864577,  0.166646704
   5448,  0.156942368,  0.165626481
   5449,  0.153020144,  0.164606243
   5450,  0.149097934,   0.16358602
   5451,   0.14517571,  0.162565768
   5452,  0.141253486,  0.161545545
   5453,  0.137331262,  0.160525322
   5454,  0.133409053,  0.159505084
   5455,  0.129486829,  0.158484846
   5456,  0.125564605,  0.157464609
   5457,  0.121642381,  0.156444386
   5458,  0.117720157,  0.155424133
   5459,  0.113797933,   0.15440391
   5460,  0.109875716,  0.153383672
   5461,    0.1059535,  0.152363449
   5462,  0.102031276,  0.151343226
   5463, 0.0981090516,  0.150322974
   5464, 0.0941868275,  0.149302751
   5465, 0.0902646035,  0.148282528
   5466, 0.0863423795,   0.14726229
   5467, 0.0824201554,  0.146242097
   5468,  0.078497909,  0.145221964
   5469,  0.074575603,  0.144202009
   5470, 0.0706531554,  0.143182576
   5471,  0.066730395,   0.14216429
   5472, 0.0628071278,  0.141147852
   5473, 0.0588832237,  0.140133679
   5474, 0.0549587272,  0.139121652
   5475, 0.0510337949,  0.138111204
   5476,  0.047108613,   0.13710165
   5477, 0.0431832895,  0.136092588
   5478, 0.0392579138,  0.135083735
   5479, 0.0353325084,  0.134074956
   5480, 0.0314070955,  0.133066222
   5481, 0.0274816826,  0.132057503
   5482,  0.023556266,  0.131048799
   5483, 0.0196308568,  0.130040064
   5484, 0.0157054663,   0.12903133
   5485, 0.0117800878,  0.128022581
   5486, 0.00785454828,  0.127013981
   5487, 0.00392825296,  0.126006082
   5488,   0.37746352,  0.220988631
   5489,  0.374035537,  0.220321953
   5490,  0.370402724,  0.219490603
   5491,  0.366640866,  0.218558252
   5492,  0.362807959,  0.217567876
   5493,  0.358939409,   0.21654582
   5494,  0.355053723,   0.21550712
   5495,  0.351160109,  0.214459971
   5496,    0.3472628,  0.213408649
   5497,  0.343363792,  0.212355331
   5498,  0.339464068,  0.211301059
   5499,  0.335564017,  0.210246369
   5500,  0.331663817,  0.209191501
   5501,  0.327763557,  0.208136529
   5502,  0.323863268,  0.207081512
   5503,  0.319962978,  0.206026465
   5504,  0.316062689,  0.204971448
   5505,  0.312162399,  0.203916416
   5506,   0.30826211,  0.202861369
   5507,   0.30436182,  0.201806307
   5508,  0.300461501,   0.20075126
   5509,  0.296561182,  0.199696213
   5510,  0.292660892,  0.198641181
   5511,  0.288760573,  0.197586134
   5512,  0.284860283,  0.196531087
   5513,  0.280959964,  0.195476055
   5514,  0.277059674,  0.194421023
   5515,  0.273159385,  0.193365961
   5516,  0.269259065,  0.192310929
   5517,  0.265358776,  0.191255867
   5518,  0.261458457,  0.190200835
   5519,  0.257558167,  0.189145803
   5520,  0.253657848,  0.188090771
   5521,  0.249757543,  0.187035725
   5522,  0.245857239,  0.185980678
   5523,  0.241956964,  0.184925631
   5524,   0.23805666,  0.183870584
   5525,   0.23415637,  0.182815537
   5526,  0.230256066,   0.18176049
   5527,  0.226355761,  0.180705443
   5528,  0.222455457,  0.179650396
   5529,  0.218555152,  0.178595379
   5530,  0.214654848,  0.177540347
   5531,  0.210754558,  0.176485285
   5532,  0.206854254,  0.175430253
   5533,  0.202953935,  0.174375206
   5534,  0.199053645,  0.173320159
   5535,  0.195153326,  0.172265112
   5536,  0.191253036,  0.171210065
   5537,  0.187352747,  0.170155019
   5538,  0.183452442,  0.169099987
   5539,  0.179552138,  0.168044925
   5540,  0.175651819,  0.166989893
   5541,  0.171751529,  0.165934861
   5542,  0.167851225,  0.164879829
   5543,   0.16395092,  0.163824767
   5544,  0.160050631,   0.16276972
   5545,  0.156150326,  0.161714688
   5546,  0.152250037,  0.160659641
   5547,  0.148349732,  0.159604609
   5548,  0.144449443,  0.158549547
   5549,  0.140549138,  0.157494515
   5550,  0.136648834,  0.156439468
   5551,  0.132748529,  0.155384421
   5552,  0.128848225,  0.154329389
   5553,   0.12494792,  0.153274357
   5554,  0.121047616,  0.152219296
   5555,  0.117147312,  0.151164263
   5556,  0.113247007,  0.150109231
   5557,  0.109346703,  0.149054185
   5558,  0.105446406,  0.147999138
   5559,  0.101546101,  0.146944106
   5560, 0.0976457894,  0.145889074
   5561, 0.0937454849,  0.144834042
   5562, 0.0898451731,   0.14377901
   5563, 0.0859448537,  0.142724037
   5564, 0.0820444971,  0.141669199
   5565, 0.0781440511,  0.140614688
   5566, 0.0742433742,  0.139560997
   5567,  0.070342198,  0.138509125
   5568, 0.0664400905,  0.137460575
   5569, 0.0625366271,  0.136416912
   5570, 0.0586315766,  0.135378987
   5571,  0.054725036,  0.134346396
   5572, 0.0508174114,  0.133317769
   5573, 0.0469091535,  0.132291406
   5574, 0.0430005863,  0.131266147
   5575, 0.0390918888,  0.130241349
   5576, 0.0351831429,  0.129216731
   5577, 0.0312743746,  0.128192186
   5578, 0.0273656044,  0.127167657
   5579, 0.0234568417,  0.126143128
   5580, 0.0195481014,  0.125118598
   5581, 0.0156394169,  0.124094009
   5582, 0.0117307724,  0.123069391
   5583, 0.00782194547,  0.122044936
   5584, 0.00391220953,  0.121021323
   5585,  0.375899434,  0.219364047
   5586,  0.372679859,   0.21863088
   5587,  0.369139194,  0.217732042
   5588,  0.365417272,  0.216740876
   5589,  0.361604214,  0.215699494
   5590,   0.35774982,  0.214631617
   5591,  0.353877693,   0.21355015
   5592,  0.349997938,  0.212461859
   5593,  0.346114814,  0.211370289
   5594,  0.342230231,   0.21027711
   5595,  0.338344991,  0.209183201
   5596,  0.334459484,  0.208088949
   5597,  0.330573857,  0.206994548
   5598,    0.3266882,  0.205900073
   5599,  0.322802484,  0.204805583
   5600,  0.318916798,  0.203711063
   5601,  0.315031111,  0.202616557
   5602,  0.311145365,  0.201522052
   5603,  0.307259679,  0.200427517
   5604,  0.303373992,  0.199332982
   5605,  0.299488246,  0.198238462
   5606,   0.29560256,  0.197143927
   5607,  0.291716844,  0.196049392
   5608,  0.287831128,  0.194954872
   5609,  0.283945441,  0.193860352
   5610,  0.280059725,  0.192765832
   5611,  0.276174009,  0.191671327
   5612,  0.272288322,  0.190576792
   5613,  0.268402576,  0.189482272
   5614,   0.26451689,  0.188387752
   5615,  0.260631144,  0.187293231
   5616,  0.256745458,  0.186198696
   5617,  0.252859741,  0.185104176
   5618,  0.248974025,  0.184009671
   5619,  0.245088324,  0.182915136
   5620,  0.241202623,  0.181820601
   5621,  0.237316906,  0.180726081
   5622,   0.23343119,  0.179631546
   5623,  0.229545474,  0.178537011
   5624,  0.225659758,  0.177442491
   5625,  0.221774071,  0.176347971
   5626,   0.21788837,  0.175253466
   5627,  0.214002654,  0.174158946
   5628,  0.210116953,  0.173064411
   5629,  0.206231236,  0.171969891
   5630,   0.20234552,  0.170875371
   5631,  0.198459819,   0.16978085
   5632,  0.194574103,  0.168686315
   5633,  0.190688387,   0.16759178
   5634,  0.186802685,   0.16649726
   5635,  0.182916969,   0.16540274
   5636,  0.179031253,   0.16430822
   5637,  0.175145537,    0.1632137
   5638,  0.171259835,   0.16211918
   5639,  0.167374119,   0.16102466
   5640,  0.163488418,  0.159930125
   5641,  0.159602702,  0.158835605
   5642,  0.155717015,  0.157741085
   5643,  0.151831314,  0.156646565
   5644,  0.147945598,   0.15555203
   5645,  0.144059896,   0.15445751
   5646,   0.14017418,  0.153362989
   5647,  0.136288464,  0.152268469
   5648,  0.132402748,  0.151173934
   5649,  0.128517032,  0.150079414
   5650,   0.12463133,  0.148984909
   5651,  0.120745629,  0.147890389
   5652,  0.116859913,  0.146795869
   5653,  0.112974197,  0.145701349
   5654,   0.10908848,  0.144606814
   5655,  0.105202779,  0.143512279
   5656,   0.10131707,  0.142417774
   5657, 0.0974313542,  0.141323268
   5658, 0.0935456231,  0.140228808
   5659, 0.0896598697,  0.139134422
   5660,  0.085774079,  0.138040215
   5661, 0.0818881392,  0.136946499
   5662,  0.078001909,  0.135853857
   5663, 0.0741150528,  0.134763494
   5664, 0.0702269822,  0.133677453
   5665, 0.0663369298,  0.132598579
   5666, 0.0624440759,  0.131529808
   5667, 0.0585479662,  0.130472735
   5668, 0.0546487756,  0.129426777
   5669, 0.0507472865,  0.128389135
   5670, 0.0468444675,  0.127356261
   5671, 0.0429410562,  0.126325518
   5672, 0.0390374251,  0.125295565
   5673, 0.0351337194,  0.124265879
   5674, 0.0312299915,  0.123236284
   5675, 0.0273262653,   0.12220671
   5676, 0.0234225616,  0.121177129
   5677, 0.0195189193,  0.120147489
   5678, 0.0156153962,  0.119117752
   5679, 0.0117120435,  0.118087858
   5680, 0.00780878961,  0.117057875
   5681, 0.00390522159,  0.116028175
   5682, 0.00392020633,  0.106015027
   5683, 0.00395455817,   0.10098356
   5684, 0.00399808213, 0.0959436074
   5685, 0.00404700451, 0.0908986479
   5686, 0.00409884285, 0.0858509839
   5687, 0.00415214896, 0.0808019638
   5688, 0.00420615217, 0.0757522956
   5689, 0.00426047109, 0.0707023293
   5690, 0.00431492738, 0.0656522438
   5691, 0.00436944095, 0.0606020987
   5692, 0.00442397781, 0.0555519387
   5693, 0.00447852397, 0.0505017713
   5694, 0.0045330734, 0.0454515964
   5695, 0.00458762515, 0.0404014178
   5696, 0.00464217644, 0.0353512391
   5697, 0.0046967282, 0.0303010643
   5698, 0.00475127995, 0.0252508856
   5699, 0.0048058317, 0.0202007089
   5700, 0.00486038346, 0.0151505303
   5701, 0.00491493568, 0.0101003535
   5702, 0.00496948743, 0.00505017675
   5703, 0.00784387998,  0.107026845
   5704, 0.00791195501,  0.101964504
   5705, 0.0079980921, 0.0968854278
   5706, 0.00809517223, 0.0917962193
   5707, 0.00819832832, 0.0867013708
   5708, 0.00830462947, 0.0816036165
   5709, 0.00841246545, 0.0765044317
   5710, 0.00852101762, 0.0714045912
   5711, 0.0086298883, 0.0663044527
   5712, 0.00873889588, 0.0612041876
   5713, 0.0088479612,  0.056103874
   5714, 0.00895704981, 0.0510035381
   5715, 0.00906614866, 0.0459031835
   5716, 0.00917525031, 0.0408028327
   5717, 0.00928435288, 0.0357024781
   5718, 0.00939345639, 0.0306021273
   5719, 0.0095025599, 0.0255017709
   5720, 0.00961166341, 0.0204014163
   5721, 0.00972076692, 0.0153010618
   5722, 0.00982987136, 0.0102007082
   5723, 0.00993897486, 0.00510035409
   5724, 0.0117693469,  0.108036995
   5725, 0.0118709924,   0.10294392
   5726, 0.0119993202, 0.0978261158
   5727, 0.0121441307, 0.0926930532
   5728, 0.0122982804,  0.087551333
   5729, 0.0124573652, 0.0824050307
   5730, 0.0126189124,  0.077256456
   5731, 0.0127816293, 0.0721067935
   5732, 0.0129448799, 0.0669566393
   5733, 0.0131083652,  0.061806269
   5734,  0.013271952, 0.0566558018
   5735, 0.0134355789, 0.0515052937
   5736, 0.0135992244, 0.0463547707
   5737, 0.0137628764, 0.0412042476
   5738, 0.0139265293, 0.0360537171
   5739, 0.0140901841, 0.0309031866
   5740, 0.0142538399, 0.0257526543
   5741, 0.0144174956, 0.0206021238
   5742, 0.0145811504, 0.0154515924
   5743,  0.014744807, 0.0103010619
   5744, 0.0149084628, 0.00515053095
   5745,  0.015695747,  0.109046273
   5746, 0.0158309378,  0.103922494
   5747, 0.0160012692, 0.0987661406
   5748, 0.0161935873, 0.0935894251
   5749, 0.0163985454, 0.0884009898
   5750, 0.0166102834, 0.0832062811
   5751, 0.0168254562, 0.0780083835
   5752, 0.0170422904, 0.0728089511
   5753, 0.0172598958, 0.0676088035
   5754, 0.0174778476, 0.0624083318
   5755, 0.0176959466, 0.0572077222
   5756, 0.0179141108,  0.052007053
   5757, 0.0181322992, 0.0468063615
   5758, 0.0183505006, 0.0416056588
   5759, 0.0185687058, 0.0364049524
   5760, 0.0187869128, 0.0312042478
   5761, 0.0190051198, 0.0260035396
   5762, 0.0192233268, 0.0208028313
   5763, 0.0194415338, 0.0156021239
   5764, 0.0196597409, 0.0104014166
   5765, 0.0198779497, 0.00520070828
   5766, 0.0196226332,  0.110055104
   5767, 0.0197913721,  0.104900606
   5768, 0.0200036243, 0.0997057855
   5769,  0.020243343, 0.0944855213
   5770, 0.0204990078, 0.0892504752
   5771, 0.0207633227, 0.0840074196
   5772, 0.0210320689, 0.0787602514
   5773, 0.0213029888, 0.0735110641
   5774, 0.0215749312, 0.0682609379
   5775, 0.0218473375, 0.0630103797
   5776, 0.0221199468, 0.0577596352
   5777, 0.0223926436, 0.0525088124
   5778, 0.0226653777, 0.0472579524
   5779, 0.0229381286, 0.0420070738
   5780, 0.0232108831, 0.0367561914
   5781, 0.0234836414,  0.031505309
   5782, 0.0237563998,  0.026254423
   5783, 0.0240291581, 0.0210035406
   5784, 0.0243019182, 0.0157526545
   5785, 0.0245746765, 0.0105017703
   5786, 0.0248474367, 0.00525088515
   5787, 0.0235497635,  0.111063704
   5788, 0.0237520561,  0.105878495
   5789, 0.0240061991,  0.100645229
   5790, 0.0242932662, 0.0953814685
   5791, 0.0245995857, 0.0900998563
   5792, 0.0249164328, 0.0848084986
   5793, 0.0252387263, 0.0795120746
   5794, 0.0255637132, 0.0742131621
   5795, 0.0258899797, 0.0689130723
   5796, 0.0262168348, 0.0636124313
   5797, 0.0265439507, 0.0583115518
   5798, 0.0268711802,  0.053010568
   5799, 0.0271984562, 0.0477095395
   5800, 0.0275257528, 0.0424084887
   5801, 0.0278530605, 0.0371074304
   5802,  0.028180372, 0.0318063721
   5803, 0.0285076797, 0.0265053101
   5804, 0.0288349912, 0.0212042481
   5805, 0.0291623008, 0.0159031861
   5806, 0.0294896122,  0.010602124
   5807, 0.0298169237, 0.00530106202
   5808, 0.0274770129,  0.112072207
   5809, 0.0277128704,  0.106856257
   5810, 0.0280088894,  0.101584569
   5811, 0.0283432826, 0.0962773189
   5812, 0.0287002306, 0.0909491703
   5813, 0.0290695895,  0.085609518
   5814, 0.0294454116, 0.0802638754
   5815, 0.0298244543, 0.0749152452
   5816, 0.0302050374, 0.0695651919
   5817, 0.0305863358, 0.0642144829
   5818, 0.0309679564, 0.0588634647
   5819, 0.0313497148, 0.0535123199
   5820, 0.0317315347, 0.0481611229
   5821, 0.0321133807, 0.0428099036
   5822, 0.0324952379, 0.0374586694
   5823, 0.0328770988, 0.0321074314
   5824, 0.0332589597, 0.0267561954
   5825, 0.0336408205, 0.0214049555
   5826, 0.0340226814, 0.0160537157
   5827,  0.034404546, 0.0107024778
   5828, 0.0347864106, 0.00535123888
   5829, 0.0314043164,  0.113080665
   5830, 0.0316737443,  0.107833982
   5831, 0.0320116393,  0.102523863
   5832, 0.0323933512, 0.0971731395
   5833, 0.0328009129, 0.0917984471
   5834, 0.0332227685, 0.0864105225
   5835, 0.0336521119, 0.0810156614
   5836,  0.034085203, 0.0756173208
   5837, 0.0345201008, 0.0702173114
   5838, 0.0349558406, 0.0648165196
   5839, 0.0353919603, 0.0594153777
   5840, 0.0358282514, 0.0540140755
   5841, 0.0362646133, 0.0486127101
   5842, 0.0367010087, 0.0432113148
   5843, 0.0371374153, 0.0378099047
   5844, 0.0375738293, 0.0324084908
   5845, 0.0380102396, 0.0270070788
   5846, 0.0384466499,  0.021605663
   5847, 0.0388830677, 0.0162042473
   5848, 0.0393194854, 0.0108028315
   5849, 0.0397558995, 0.00540141575
   5850, 0.0353316516,  0.114089094
   5851, 0.0356346518,  0.108811669
   5852, 0.0360144153,  0.103463128
   5853, 0.0364434347, 0.0980689302
   5854, 0.0369016156, 0.0926477164
   5855, 0.0373759642, 0.0872115195
   5856, 0.0378588215, 0.0817674398
   5857,  0.038345959,  0.076319389
   5858, 0.0388351679, 0.0708694234
   5859,  0.039325349, 0.0654185638
   5860, 0.0398159698, 0.0599672869
   5861, 0.0403067917, 0.0545158312
   5862, 0.0407976955, 0.0490642935
   5863, 0.0412886366,  0.043612726
   5864, 0.0417795926, 0.0381611399
   5865, 0.0422705561, 0.0327095538
   5866, 0.0427615196, 0.0272579622
   5867,  0.043252483, 0.0218063705
   5868, 0.0437434502, 0.0163547788
   5869, 0.0442344174, 0.0109031852
   5870, 0.0447253883, 0.00545159262
   5871, 0.0392589867,   0.11509753
   5872, 0.0395955667,  0.109789357
   5873, 0.0400172025,  0.104402378
   5874,  0.040493533,  0.098964721
   5875,  0.041002322, 0.0934969708
   5876, 0.0415291637, 0.0880125016
   5877,  0.042065531, 0.0825192034
   5878, 0.0426067188, 0.0770214573
   5879,  0.043150235, 0.0715215355
   5880, 0.0436948538, 0.0660206005
   5881, 0.0442399755, 0.0605191961
   5882, 0.0447853282, 0.0550175831
   5883, 0.0453307778, 0.0495158806
   5884, 0.0458762646, 0.0440141372
   5885, 0.0464217737, 0.0385123789
   5886, 0.0469672866, 0.0330106169
   5887, 0.0475127995, 0.0275088474
   5888, 0.0480583161, 0.0220070798
   5889, 0.0486038327, 0.0165053084
   5890, 0.0491493531,  0.011003539
   5891, 0.0496948734, 0.00550176948
   5892, 0.0431863144,  0.116106018
   5893, 0.0435564555,  0.110767141
   5894, 0.0440199375,  0.105341822
   5895,  0.044543542, 0.0998608172
   5896, 0.0451029018, 0.0943467021
   5897, 0.0456821918,  0.088814117
   5898,  0.046272032, 0.0832717568
   5899, 0.0468672141, 0.0777244568
   5900,  0.047465004, 0.0721747428
   5901, 0.0480640158, 0.0666238815
   5902, 0.0486636013,  0.061072506
   5903, 0.0492634326, 0.0555208959
   5904, 0.0498633832, 0.0499691814
   5905,  0.050463371,  0.044417426
   5906, 0.0510633849, 0.0388656445
   5907, 0.0516634062, 0.0333138593
   5908, 0.0522634313, 0.0277620703
   5909,   0.05286346, 0.0222102813
   5910, 0.0534634851, 0.0166584905
   5911, 0.0540635101, 0.0111066997
   5912, 0.0546635389, 0.00555490842
   5913, 0.0471134372,  0.117115229
   5914, 0.0475169569,  0.111746341
   5915, 0.0480220243,  0.106283635
   5916, 0.0485925972,  0.100760385
   5917,    0.0492022, 0.0952010527
   5918, 0.0498336069, 0.0896215662
   5919, 0.0504765697, 0.0840313807
   5920, 0.0511254072, 0.0784357637
   5921, 0.0517771132, 0.0728375018
   5922, 0.0524301827, 0.0672379732
   5923, 0.0530838743,  0.061637871
   5924,  0.053737849,  0.056037508
   5925, 0.0543919466, 0.0504370295
   5926, 0.0550460964, 0.0448365025
   5927, 0.0557002723, 0.0392359532
   5928, 0.0563544556, 0.0336353928
   5929, 0.0570086427, 0.0280348305
   5930, 0.0576628298, 0.0224342681
   5931, 0.0583170168, 0.0168337002
   5932, 0.0589712039,  0.011233137
   5933, 0.0596274547, 0.0056251483
   5934, 0.0510393828,  0.118128687
   5935,  0.051475428,   0.11273285
   5936, 0.0520210452,  0.107236482
   5937, 0.0526374392,   0.10167513
   5938, 0.0532960668, 0.0960749686
   5939, 0.0539783426, 0.0904530585
   5940,   0.05467318, 0.0848195702
   5941, 0.0553744063, 0.0791802108
   5942, 0.0560787693, 0.0735379606
   5943, 0.0567846149, 0.0678943321
   5944,  0.057491146, 0.0622500703
   5945, 0.0581979901,  0.056605529
   5946, 0.0589049757, 0.0509608611
   5947, 0.0596120171, 0.0453161299
   5948, 0.0603190809, 0.0396713838
   5949, 0.0610261559, 0.0340266228
   5950, 0.0617332347,  0.028381858
   5951, 0.0624403134, 0.0227370933
   5952, 0.0631473958, 0.0170923267
   5953, 0.0638575107, 0.0114366235
   5954, 0.0645776913, 0.00574468821
   5955, 0.0549617186,  0.119155146
   5956, 0.0554281883,  0.113739923
   5957, 0.0560119152,  0.108218685
   5958, 0.0566714928,  0.102628738
   5959, 0.0573764034, 0.0969976485
   5960, 0.0581067353, 0.0913434327
   5961,  0.058850605, 0.0856768787
   5962,  0.059601374, 0.0800040215
   5963, 0.0603555366, 0.0743280724
   5964, 0.0611113049, 0.0686506405
   5965, 0.0618678257, 0.0629725233
   5966,  0.062624678, 0.0572940931
   5967, 0.0633816868, 0.0516155325
   5968, 0.0641387552, 0.0459369048
   5969, 0.0648958534, 0.0402582586
   5970, 0.0656529665, 0.0345795974
   5971, 0.0664100796, 0.0289009325
   5972, 0.0671671927, 0.0232222639
   5973, 0.0679268986, 0.0175342504
   5974, 0.0686990544, 0.0118014161
   5975, 0.0694995224, 0.00596655067
   5976,  0.058877185,  0.120206371
   5977, 0.0593706071,  0.114784278
   5978, 0.0599885359,  0.109252244
   5979, 0.0606871098,  0.103648774
   5980,  0.061433956, 0.0980023891
   5981, 0.0622079261, 0.0923318118
   5982, 0.0629963651, 0.0866482705
   5983, 0.0637921914, 0.0809580833
   5984, 0.0645916611, 0.0752646178
   5985, 0.0653928518, 0.0695695877
   5986, 0.0661948621, 0.0638738126
   5987, 0.0669972226, 0.0581777096
   5988, 0.0677997544,  0.052481465
   5989, 0.0686023533, 0.0467851534
   5990, 0.0694049895, 0.0410888158
   5991, 0.0702076331, 0.0353924632
   5992, 0.0710102767, 0.0296961088
   5993, 0.0718141049, 0.0239954926
   5994, 0.0726264119, 0.0182643607
   5995, 0.0734668821, 0.0124317529
   5996, 0.0743685067, 0.00637882901
   5997, 0.0627835393,  0.121290445
   5998, 0.0632997006,  0.115876645
   5999, 0.0639471412,  0.110350728
   6000, 0.0646797121,  0.104751751
   6001, 0.0654633194, 0.0991087258
   6002, 0.0662756488,  0.093440786
   6003, 0.0671033263, 0.0877594426
   6004, 0.0679388642,    0.0820712
   6005,  0.068778269, 0.0763795376
   6006, 0.0696195215,  0.070686236
   6007, 0.0704616457, 0.0649921596
   6008, 0.0713041499, 0.0592977405
   6009, 0.0721468329, 0.0536031649
   6010, 0.0729895905, 0.0479085185
   6011, 0.0738323852,  0.042213846
   6012, 0.0746751875, 0.0365191549
   6013, 0.0755182207, 0.0308236573
   6014, 0.0763641149, 0.0251178518
   6015, 0.0772239193, 0.0193619654
   6016, 0.0781259388,  0.013453979
   6017, 0.0791310444, 0.00717458874
   6018, 0.0666807219,  0.122407526
   6019, 0.0672155693,  0.117016628
   6020, 0.0678880066,  0.111513056
   6021, 0.0686497837,  0.105935857
   6022, 0.0694651827,  0.100314118
   6023, 0.0703108013,  0.094667092
   6024,  0.071172595,  0.089006409
   6025, 0.0720426813, 0.0833386779
   6026, 0.0729168653, 0.0776674375
   6027, 0.0737930089, 0.0719944984
   6028, 0.0746700689, 0.0663207695
   6029, 0.0755475461, 0.0606466793
   6030, 0.0764252022, 0.0549724214
   6031, 0.0773029402, 0.0492980964
   6032, 0.0781807154,  0.043623738
   6033, 0.0790584981, 0.0379493684
   6034, 0.0799366534, 0.0322737247
   6035, 0.0808179602, 0.0265867058
   6036, 0.0817120224, 0.0208537169
   6037, 0.0826394111,  0.015000687
   6038, 0.0836315304, 0.00891444646
   6039, 0.0705704391,   0.12355151
   6040, 0.0711207017,  0.118195303
   6041, 0.0718145072,  0.112727202
   6042, 0.0726015866,  0.107185803
   6043, 0.0734447241,  0.101599947
   6044, 0.0743194968, 0.0959887356
   6045,  0.075211212,  0.090363808
   6046, 0.0761116371, 0.0847317725
   6047, 0.0770163685, 0.0790961757
   6048, 0.0779231638, 0.0734588578
   6049, 0.0788309276, 0.0678207278
   6050,  0.079739131, 0.0621822253
   6051, 0.0806475282, 0.0565435588
   6052, 0.0815560147, 0.0509048179
   6053, 0.0824645385, 0.0452660471
   6054, 0.0833730698, 0.0396272577
   6055, 0.0842819363, 0.0339872986
   6056, 0.0851932764, 0.0283384323
   6057, 0.0861135572, 0.0226573907
   6058, 0.0870546997, 0.0169011448
   6059, 0.0880306214, 0.0110196229
   6060, 0.0744549632,  0.124714196
   6061, 0.0750183314,  0.119401038
   6062, 0.0757308975,  0.113977753
   6063, 0.0765404999,  0.108482175
   6064, 0.0774084777,  0.102942631
   6065, 0.0783094242, 0.0973779708
   6066, 0.0792280585, 0.0917996615
   6067, 0.0801557824, 0.0862142593
   6068, 0.0810880065, 0.0806252956
   6069, 0.0820224136, 0.0750346035
   6070, 0.0829578191, 0.0694430918
   6071,  0.083893694, 0.0638512075
   6072, 0.0848297626, 0.0582591519
   6073, 0.0857659355,  0.052667018
   6074, 0.0867021456, 0.0470748544
   6075, 0.0876383707, 0.0414826758
   6076, 0.0885748267, 0.0358896703
   6077, 0.0895128846, 0.0302909352
   6078,  0.090456292, 0.0246728975
   6079, 0.0914113671,  0.019012833
   6080, 0.0923842564, 0.0132886171
   6081, 0.0783362836,  0.125888437
   6082, 0.0789112672,  0.120623663
   6083, 0.0796409398,  0.115251191
   6084, 0.0804712698,  0.109807901
   6085, 0.0813622028,  0.104321457
   6086, 0.0822873861, 0.0988103226
   6087, 0.0832309648, 0.0932857245
   6088, 0.0841840059, 0.0877541006
   6089, 0.0851417407, 0.0822189674
   6090, 0.0861017331, 0.0766821057
   6091,  0.087062791, 0.0711444318
   6092, 0.0880243331, 0.0656063855
   6093, 0.0889860764, 0.0600681677
   6094,  0.089947924, 0.0545298681
   6095, 0.0909098089, 0.0489915349
   6096, 0.0918717161, 0.0434531942
   6097, 0.0928337723, 0.0379143506
   6098, 0.0937967226, 0.0323722661
   6099, 0.0947625786,  0.026819706
   6100, 0.0957345366, 0.0212452095
   6101,  0.096715413, 0.0156385507
   6102, 0.0822158158,  0.127069131
   6103, 0.0828015357,  0.121855907
   6104, 0.0835473239,  0.116537809
   6105,  0.084397316,  0.111150667
   6106, 0.0853100717,  0.105721399
   6107,  0.086258322,  0.100267977
   6108, 0.0872256607, 0.0948013663
   6109, 0.0882028118, 0.0893278793
   6110,  0.089184843, 0.0838509202
   6111, 0.0901692212, 0.0783722699
   6112,  0.091154702, 0.0728928074
   6113, 0.0921406895, 0.0674129725
   6114,  0.093126893, 0.0619329661
   6115, 0.0941132009, 0.0564528927
   6116, 0.0950995535, 0.0509727821
   6117, 0.0960859209, 0.0454926528
   6118, 0.0970723778,  0.040012259
   6119, 0.0980592966, 0.0345301889
   6120, 0.0990476906, 0.0290428177
   6121,   0.10003911, 0.0235445313
   6122,  0.101034939, 0.0180303641
   6123, 0.0860944092,  0.128253192
   6124, 0.0866903812,  0.123093247
   6125, 0.0874517411,  0.117831491
   6126, 0.0883207992,  0.112502649
   6127, 0.0892547369,  0.107132852
   6128, 0.0902254134,  0.101739511
   6129, 0.0912158191, 0.0963333398
   6130, 0.0922164023, 0.0909204409
   6131,  0.093222037, 0.0855041444
   6132, 0.0942301154, 0.0800861865
   6133, 0.0952393264, 0.0746674314
   6134, 0.0962490663, 0.0692483112
   6135, 0.0972590446, 0.0638290271
   6136, 0.0982691199, 0.0584096685
   6137, 0.0992792398, 0.0529902801
   6138,  0.100289382, 0.0475708731
   6139,  0.101299569, 0.0421513319
   6140,  0.102309979, 0.0367309824
   6141,   0.10332109, 0.0313080847
   6142,  0.104333669, 0.0258799512
   6143,  0.105348393, 0.0204441044
   6144, 0.0899725556,  0.129438877
   6145, 0.0905785263,  0.124333121
   6146, 0.0913551599,  0.119128749
   6147, 0.0922429562,   0.11385937
   6148,  0.093197763,  0.108550243
   6149, 0.0941904932,  0.103218272
   6150, 0.0952036232, 0.0978738293
   6151, 0.0962272584, 0.0925228521
   6152, 0.0972561315, 0.0871685594
   6153, 0.0982875228,   0.08181265
   6154, 0.0993200913, 0.0764559582
   6155,  0.100353211, 0.0710989088
   6156,  0.101386577, 0.0657417029
   6157,  0.102420047, 0.0603844188
   6158,  0.103453562, 0.0550271049
   6159,  0.104487106, 0.0496697724
   6160,  0.105520666, 0.0443123803
   6161,  0.106554329, 0.0389546119
   6162,  0.107588314, 0.0335956737
   6163,  0.108622983, 0.0282342937
   6164,  0.109658681, 0.0228692293
   6165,  0.093850486,  0.130625322
   6166, 0.0944663435,  0.125574201
   6167, 0.0952581093,  0.120427743
   6168, 0.0961644948,  0.115218379
   6169,  0.097139962,  0.109970555
   6170, 0.0981545746,   0.10470061
   6171, 0.0991902351, 0.0994185805
   6172,  0.100236744, 0.0941302031
   6173,  0.101288654, 0.0888386145
   6174,  0.102343172, 0.0835454464
   6175,  0.103398912, 0.0782515258
   6176,   0.10445521, 0.0729572624
   6177,   0.10551177, 0.0676628277
   6178,  0.106568433, 0.0623683259
   6179,  0.107625142, 0.0570737869
   6180,  0.108681872, 0.0517792366
   6181,  0.109738626, 0.0464846566
   6182,  0.110795423, 0.0411899127
   6183,  0.111852363, 0.0358946472
   6184,  0.112909615, 0.0305982754
   6185,  0.113967359,  0.025300175
   6186, 0.0977283269,  0.131812096
   6187, 0.0983539969,  0.126815841
   6188, 0.0991608277,  0.121727526
   6189,  0.100085713,  0.116578467
   6190,  0.101081781,  0.111392252
   6191,  0.102118179,  0.106184661
   6192,  0.103176281,  0.100965373
   6193,  0.104245573, 0.0957399383
   6194,  0.105320431,  0.090511404
   6195,  0.106397972, 0.0852813274
   6196,  0.107476771,  0.080050528
   6197,  0.108556166, 0.0748193935
   6198,  0.109635815, 0.0695880949
   6199,  0.110715576, 0.0643567294
   6200,  0.111795388, 0.0591253266
   6201,  0.112875208, 0.0538939089
   6202,  0.113955058,   0.04866248
   6203,   0.11503493, 0.0434309766
   6204,  0.116114855, 0.0381992534
   6205,  0.117194928, 0.0329670385
   6206,   0.11827521, 0.0277340263
   6207,  0.101606131,  0.132999033
   6208,  0.102241591,  0.128057718
   6209,  0.103063449,  0.123027667
   6210,  0.104006812,  0.117939048
   6211,  0.105023429,  0.112814583
   6212,  0.106081575,  0.107669488
   6213,  0.107162066,  0.102513105
   6214,   0.10825409, 0.0973507911
   6215,  0.109351844, 0.0921854749
   6216,  0.110452369, 0.0870186687
   6217,  0.111554191, 0.0818511546
   6218,  0.112656616, 0.0766833127
   6219,  0.113759309, 0.0715153217
   6220,  0.114862114, 0.0663472712
   6221,  0.115964979,  0.061179176
   6222,  0.117067859, 0.0560110658
   6223,  0.118170761, 0.0508429557
   6224,  0.119273663, 0.0456748083
   6225,  0.120376594, 0.0405065678
   6226,  0.121479593, 0.0353381149
   6227,  0.122582681, 0.0301693007
   6228,  0.105483904,  0.134186029
   6229,  0.106129155,    0.1292997
   6230,  0.106966034,  0.124327973
   6231,  0.107927844,  0.119299844
   6232,  0.108965009,  0.114237204
   6233,  0.110044874,  0.109154686
   6234,  0.111147732,  0.104061283
   6235,  0.112262458,  0.098962158
   6236,  0.113383085, 0.0938601345
   6237,  0.114506572,  0.088756673
   6238,  0.115631402, 0.0836525336
   6239,  0.116756827, 0.0785480738
   6240,  0.117882542, 0.0734434724
   6241,  0.119008377, 0.0683387965
   6242,  0.120134272, 0.0632340908
   6243,  0.121260189, 0.0581293739
   6244,  0.122386113, 0.0530246571
   6245,  0.123512045, 0.0479199216
   6246,  0.124637984, 0.0428151488
   6247,  0.125763953,  0.037710283
   6248,  0.126889974, 0.0326052569
   6249,  0.109361678,  0.135373056
   6250,  0.110016704,  0.130541727
   6251,  0.110868603,  0.125628337
   6252,  0.111848846,  0.120660737
   6253,  0.112906538,  0.115659937
   6254,  0.114008129,  0.110640027
   6255,  0.115133353,   0.10560964
   6256,  0.116270766,  0.100573733
   6257,  0.117414266, 0.0955350399
   6258,  0.118560702,  0.090494968
   6259,  0.119708508, 0.0854542404
   6260,  0.120856941,    0.0804132
   6261,  0.122005671, 0.0753720179
   6262,  0.123154521, 0.0703307763
   6263,   0.12430343, 0.0652894974
   6264,  0.125452369, 0.0602482073
   6265,  0.126601309, 0.0552069172
   6266,  0.127750263, 0.0501656234
   6267,  0.128899217, 0.0451243073
   6268,  0.130048186, 0.0400829539
   6269,  0.131197155, 0.0350415297
   6270,  0.113239452,  0.136560082
   6271,  0.113904245,  0.131783769
   6272,  0.114771158,  0.126928717
   6273,  0.115769848,   0.12202166
   6274,  0.116848059,   0.11708273
   6275,  0.117971361,  0.112125441
   6276,  0.119118944,   0.10715808
   6277,  0.120279059,  0.102185421
   6278,   0.12144541,  0.097210072
   6279,  0.122614786, 0.0922333971
   6280,  0.123785578, 0.0872560963
   6281,  0.124957018, 0.0822784901
   6282,  0.126128748, 0.0773007423
   6283,   0.12730062, 0.0723229498
   6284,  0.128472537,   0.06734512
   6285,  0.129644483, 0.0623672754
   6286,   0.13081643, 0.0573894307
   6287,  0.131988391,  0.052411586
   6288,  0.133160368, 0.0474337302
   6289,  0.134332329, 0.0424558558
   6290,  0.135504305, 0.0374779515
   6291,  0.117117226,  0.137747109
   6292,  0.117791794,  0.133025825
   6293,  0.118673712,  0.128229126
   6294,   0.11969085,  0.123382606
   6295,  0.120789587,  0.118505552
   6296,  0.121934593,  0.113610879
   6297,  0.123104528,  0.108706549
   6298,   0.12428733,  0.103797138
   6299,  0.125476554, 0.0988851488
   6300,   0.12666887, 0.0939718783
   6301,  0.127862632, 0.0890580118
   6302,  0.129057065, 0.0841438472
   6303,   0.13025181,  0.079229556
   6304,  0.131446689, 0.0743152052
   6305,  0.132641613, 0.0694008321
   6306,  0.133836567,  0.064486444
   6307,  0.135031536, 0.0595720559
   6308,  0.136226505, 0.0546576604
   6309,  0.137421489, 0.0497432649
   6310,  0.138616458,  0.044828862
   6311,  0.139811426, 0.0399144404
   6312,     0.120995,  0.138934135
   6313,  0.121679336,  0.134267867
   6314,  0.122576267,  0.129529536
   6315,  0.123611838,  0.124743558
   6316,  0.124731094,  0.119928375
   6317,  0.125897825,  0.115096331
   6318,  0.127090096,  0.110255033
   6319,    0.1282956,  0.105408877
   6320,  0.129507676,  0.100560248
   6321,  0.130722925, 0.0957103968
   6322,  0.131939679,  0.090859957
   6323,  0.133157104, 0.0860092416
   6324,  0.134374842,  0.081158407
   6325,  0.135592729, 0.0763075128
   6326,  0.136810675, 0.0714565963
   6327,  0.138028651, 0.0666056648
   6328,  0.139246628, 0.0617547296
   6329,  0.140464604,  0.056903787
   6330,  0.141682595,  0.052052848
   6331,  0.142900571, 0.0472019091
   6332,  0.144118547, 0.0423509553
   6333,  0.124872766,  0.140121162
   6334,  0.125566885,  0.135509908
   6335,  0.126478821,   0.13082993
   6336,   0.12753284,  0.126104504
   6337,  0.128672615,   0.12135119
   6338,  0.129861042,  0.116581775
   6339,  0.131075695,  0.111803517
   6340,  0.132303864,  0.107020624
   6341,  0.133538797,  0.102235347
   6342,  0.134776995, 0.0974489152
   6343,  0.136016712, 0.0926619172
   6344,  0.137257129,  0.087874651
   6345,  0.138497874, 0.0830872655
   6346,  0.139738768, 0.0782998279
   6347,  0.140979737, 0.0735123754
   6348,  0.142220721,  0.068724893
   6349,  0.143461704, 0.0639374182
   6350,  0.144702703, 0.0591499358
   6351,  0.145943686, 0.0543624535
   6352,   0.14718467, 0.0495749712
   6353,  0.148425668, 0.0447874889
   6354,  0.128750533,  0.141308203
   6355,  0.129454419,   0.13675195
   6356,  0.130381361,   0.13213034
   6357,  0.131453812,  0.127465457
   6358,  0.132614121,  0.122774005
   6359,  0.133824259,   0.11806722
   6360,  0.135061264,  0.113352016
   6361,  0.136312127,  0.108632371
   6362,  0.137569919,  0.103910461
   6363,  0.138831049, 0.0991874337
   6364,  0.140093744, 0.0944638774
   6365,  0.141357169, 0.0897400677
   6366,  0.142620921, 0.0850161314
   6367,  0.143884823, 0.0802921504
   6368,  0.145148784,  0.075568147
   6369,  0.146412775, 0.0708441362
   6370,  0.147676796, 0.0661201179
   6371,  0.148940787, 0.0613960922
   6372,  0.150204778, 0.0566720702
   6373,  0.151468784, 0.0519480444
   6374,   0.15273279, 0.0472240262
   6375,  0.132628307,   0.14249523
   6376,  0.133341968,  0.137994006
   6377,  0.134283915,  0.133430749
   6378,  0.135374814,   0.12882641
   6379,  0.136555642,  0.124196827
   6380,  0.137787491,  0.119552679
   6381,  0.139046833,  0.114900514
   6382,   0.14032039,  0.110244125
   6383,  0.141601041,  0.105585575
   6384,  0.142885119,   0.10092596
   6385,  0.144170791,  0.096265845
   6386,  0.145457208,  0.091605477
   6387,  0.146743968, 0.0869450122
   6388,  0.148030877, 0.0822844803
   6389,  0.149317846, 0.0776239336
   6390,  0.150604844, 0.0729633793
   6391,  0.151891857, 0.0683028176
   6392,  0.153178871, 0.0636422485
   6393,  0.154465884, 0.0589816868
   6394,  0.155752897, 0.0543211251
   6395,  0.157039911, 0.0496605635
   6396,  0.136506081,  0.143682271
   6397,  0.137229502,  0.139236078
   6398,   0.13818647,  0.134731159
   6399,  0.139295816,  0.130187362
   6400,  0.140497148,   0.12561965
   6401,  0.141750693,  0.121038124
   6402,  0.143032402,  0.116448998
   6403,  0.144328654,  0.111855865
   6404,  0.145632148,  0.107260682
   6405,  0.146939158,  0.102664486
   6406,  0.148247823, 0.0980677977
   6407,  0.149557248, 0.0934708863
   6408,  0.150867015, 0.0888738781
   6409,  0.152176917, 0.0842768103
   6410,  0.153486907, 0.0796797127
   6411,  0.154796928,  0.075082615
   6412,  0.156106949, 0.0704855174
   6413,   0.15741697, 0.0658884123
   6414,   0.15872699, 0.0612913072
   6415,  0.160037011, 0.0566942021
   6416,  0.161347032, 0.0520971008
   6417,   0.14038384,  0.144869298
   6418,  0.141117051,  0.140478119
   6419,  0.142089024,  0.136031568
   6420,  0.143216804,  0.131548315
   6421,  0.144438654,  0.127042487
   6422,  0.145713925,  0.122523583
   6423,  0.147017986,  0.117997497
   6424,  0.148336917,  0.113467619
   6425,   0.14966327,  0.108935796
   6426,  0.150993228,  0.104403004
   6427,  0.152324855, 0.0998697653
   6428,  0.153657287, 0.0953363031
   6429,  0.154990047,  0.090802744
   6430,  0.156322971, 0.0862691402
   6431,  0.157655954, 0.0817354992
   6432,  0.158988982, 0.0772018656
   6433,  0.160322011, 0.0726682171
   6434,  0.161655039, 0.0681345761
   6435,  0.162988067, 0.0636009276
   6436,   0.16432111, 0.0590672828
   6437,  0.165654153, 0.0545336418
   6438,  0.144261613,  0.146056324
   6439,    0.1450046,  0.141720161
   6440,  0.145991579,  0.137331992
   6441,  0.147137791,  0.132909268
   6442,  0.148380175,  0.128465325
   6443,  0.149677143,  0.124009043
   6444,  0.151003554,  0.119546004
   6445,  0.152345181,  0.115079366
   6446,  0.153694406,  0.110610902
   6447,  0.155047297,   0.10614153
   6448,  0.156401902,  0.101671726
   6449,  0.157757312, 0.0972017124
   6450,  0.159113079, 0.0927316099
   6451,  0.160469025, 0.0882614627
   6452,  0.161825016, 0.0837912858
   6453,  0.163181037, 0.0793211088
   6454,  0.164537072, 0.0748509169
   6455,  0.165893123, 0.0703807324
   6456,  0.167249173,  0.065910548
   6457,  0.168605208, 0.0614403635
   6458,  0.169961259, 0.0569701828
   6459,  0.148139387,  0.147243351
   6460,  0.148892149,  0.142962217
   6461,  0.149894133,  0.138632387
   6462,  0.151058778,  0.134270221
   6463,  0.152321681,  0.129888147
   6464,   0.15364036,   0.12549451
   6465,  0.154989138,  0.121094495
   6466,  0.156353444,  0.116691127
   6467,  0.157725528,  0.112286016
   6468,  0.159101352,  0.107880063
   6469,  0.160478935,  0.103473686
   6470,  0.161857337, 0.0990671217
   6471,  0.163236111, 0.0946604759
   6472,  0.164615065, 0.0902537853
   6473,  0.165994078, 0.0858470649
   6474,  0.167373106, 0.0814403445
   6475,  0.168752164, 0.0770336241
   6476,  0.170131207, 0.0726268962
   6477,  0.171510264, 0.0682201684
   6478,  0.172889322,  0.063813448
   6479,   0.17426838, 0.0594067276
   6480,  0.152017161,  0.148430407
   6481,  0.152779698,  0.144204289
   6482,  0.153796688,  0.139932811
   6483,  0.154979765,  0.135631174
   6484,  0.156263202,   0.13131097
   6485,  0.157603592,  0.126979962
   6486,  0.158974707,  0.122642994
   6487,  0.160361722,  0.118302867
   6488,   0.16175665,   0.11396113
   6489,  0.163155407,  0.109618582
   6490,  0.164555967,  0.105275653
   6491,  0.165957361,  0.100932546
   6492,  0.167359143, 0.0965893418
   6493,  0.168761104, 0.0922461152
   6494,  0.170163125, 0.0879028514
   6495,   0.17156516,  0.083559595
   6496,  0.172967225, 0.0792163312
   6497,  0.174369276,   0.07487306
   6498,  0.175771356, 0.0705297962
   6499,  0.177173421, 0.0661865324
   6500,  0.178575501, 0.0618432686
   6501,  0.155894935,  0.149617434
   6502,  0.156667233,   0.14544633
   6503,  0.157699227,  0.141233221
   6504,  0.158900753,  0.136992142
   6505,  0.160204709,  0.132733792
   6506,  0.161566809,  0.128465414
   6507,  0.162960291,  0.124191493
   6508,  0.164369971,  0.119914614
   6509,  0.165787771,  0.115636237
   6510,  0.167209476,  0.111357108
   6511,  0.168633014,  0.107077613
   6512,  0.170057416,  0.102797955
   6513,   0.17148219, 0.0985182077
   6514,  0.172907144, 0.0942384377
   6515,  0.174332172,  0.089958638
   6516,  0.175757229, 0.0856788382
   6517,  0.177182302, 0.0813990384
   6518,  0.178607374, 0.0771192312
   6519,  0.180032462,  0.072839424
   6520,  0.181457534, 0.0685596168
   6521,  0.182882607, 0.0642798096
   6522,  0.159772694,   0.15080446
   6523,  0.160554767,  0.146688372
   6524,  0.161601782,  0.142533615
   6525,   0.16282174,   0.13835308
   6526,  0.164146215,  0.134156615
   6527,  0.165530026,  0.129950866
   6528,   0.16694586,  0.125739977
   6529,  0.168378234,  0.121526361
   6530,  0.169818878,  0.117311344
   6531,  0.171263546,  0.113095626
   6532,  0.172710046,  0.108879581
   6533,  0.174157441,  0.104663372
   6534,  0.175605237,  0.100447088
   6535,  0.177053183, 0.0962307602
   6536,  0.178501219, 0.0920144245
   6537,  0.179949299, 0.0877980813
   6538,  0.181397378, 0.0835817382
   6539,  0.182845458,  0.079365395
   6540,  0.184293553, 0.0751490444
   6541,  0.185741648, 0.0709327012
   6542,  0.187189728, 0.0667163506
   6543,  0.163650453,  0.151991501
   6544,  0.164442316,  0.147930428
   6545,  0.165504336,  0.143834025
   6546,  0.166742742,  0.139714032
   6547,  0.168087751,  0.135579437
   6548,  0.169493258,  0.131436318
   6549,  0.170931444,  0.127288476
   6550,  0.172386527,  0.123138115
   6551,   0.17385003,  0.118986458
   6552,    0.1753176,  0.114834152
   6553,  0.176787078,  0.110681549
   6554,   0.17825748,  0.106528781
   6555,  0.179728255,  0.102375954
   6556,  0.181199223, 0.0982230902
   6557,  0.182670265, 0.0940702111
   6558,  0.184141368, 0.0899173245
   6559,   0.18561247, 0.0857644379
   6560,  0.187083542, 0.0816115588
   6561,  0.188554645, 0.0774586648
   6562,  0.190025747, 0.0733057782
   6563,  0.191496849, 0.0691528916
   6564,  0.167528227,  0.153178528
   6565,  0.168329835,  0.149172485
   6566,  0.169406891,  0.145134434
   6567,  0.170663729,  0.141074985
   6568,  0.172029257,  0.137002259
   6569,   0.17345649,  0.132921785
   6570,  0.174917027,  0.128836975
   6571,  0.176394776,  0.124749869
   6572,  0.177881151,  0.120661572
   6573,  0.179371655,  0.116572678
   6574,  0.180864125,  0.112483509
   6575,   0.18235752,  0.108394191
   6576,  0.183851302,   0.10430482
   6577,  0.185345277,  0.100215413
   6578,  0.186839327, 0.0961259976
   6579,  0.188333422, 0.0920365676
   6580,  0.189827546, 0.0879471451
   6581,  0.191321641, 0.0838577151
   6582,  0.192815751, 0.0797682852
   6583,   0.19430986, 0.0756788552
   6584,   0.19580397, 0.0715894252
   6585,  0.171405986,  0.154365569
   6586,  0.172217369,  0.150414526
   6587,   0.17330943,  0.146434844
   6588,  0.174584717,  0.142435938
   6589,  0.175970763,  0.138425082
   6590,  0.177419722,  0.134407222
   6591,  0.178902596,  0.130385473
   6592,  0.180403039,  0.126361623
   6593,  0.181912258,  0.122336686
   6594,  0.183425695,  0.118311211
   6595,  0.184941173,  0.114285469
   6596,  0.186457559,  0.110259607
   6597,  0.187974349,  0.106233686
   6598,  0.189491332,  0.102207735
   6599,  0.191008404, 0.0981817842
   6600,  0.192525506, 0.0941558182
   6601,  0.194042623, 0.0901298448
   6602,  0.195559725, 0.0861038864
   6603,  0.197076842,  0.082077913
   6604,  0.198593959, 0.0780519396
   6605,  0.200111091, 0.0740259662
   6606,   0.17528376,  0.155552596
   6607,  0.176104933,  0.151656583
   6608,  0.177211985,  0.147735238
   6609,  0.178505719,  0.143796891
   6610,  0.179912269,  0.139847904
   6611,  0.181382924,  0.135892674
   6612,  0.182888165,  0.131933957
   6613,  0.184411317,  0.127973363
   6614,  0.185943395,  0.124011792
   6615,  0.187479779,  0.120049737
   6616,   0.18901822,  0.116087437
   6617,  0.190557584,  0.112125024
   6618,  0.192097381,   0.10816256
   6619,  0.193637371,  0.104200073
   6620,  0.195177451,  0.100237563
   6621,   0.19671756, 0.0962750539
   6622,  0.198257685, 0.0923125446
   6623,  0.199797809, 0.0883500427
   6624,  0.201337934, 0.0843875334
   6625,  0.202878073, 0.0804250166
   6626,  0.204418212, 0.0764625072
   6627,  0.179161534,  0.156739622
   6628,  0.179992482,  0.152898639
   6629,   0.18111454,  0.149035648
   6630,  0.182426691,  0.145157844
   6631,  0.183853775,  0.141270727
   6632,  0.185346141,  0.137378126
   6633,  0.186873734,  0.133482456
   6634,  0.188419566,  0.129585117
   6635,  0.189974502,  0.125686899
   6636,  0.191533849,  0.121788263
   6637,  0.193095267,  0.117889404
   6638,  0.194657624,  0.113990441
   6639,  0.196220413,  0.110091433
   6640,  0.197783411,  0.106192403
   6641,  0.199346498,   0.10229335
   6642,  0.200909615, 0.0983942971
   6643,  0.202472746, 0.0944952518
   6644,  0.204035908, 0.0905962065
   6645,   0.20559904, 0.0866971537
   6646,  0.207162187, 0.0827980936
   6647,  0.208725318, 0.0788990483
   6648,  0.183039308,  0.157926664
   6649,  0.183880031,  0.154140681
   6650,  0.185017109,  0.150336072
   6651,  0.186347693,  0.146518797
   6652,  0.187795296,  0.142693564
   6653,  0.189309359,  0.138863593
   6654,  0.190859318,  0.135030955
   6655,  0.192427844,  0.131196871
   6656,  0.194005638,  0.127362013
   6657,  0.195587903,  0.123526782
   6658,  0.197172314,  0.119691372
   6659,  0.198757678,   0.11585585
   6660,   0.20034346,  0.112020299
   6661,   0.20192948,  0.108184725
   6662,  0.203515559,  0.104349136
   6663,  0.205101699,  0.100513548
   6664,  0.206687838, 0.0966779515
   6665,  0.208273992, 0.0928423703
   6666,  0.209860146, 0.0890067816
   6667,    0.2114463,  0.085171178
   6668,  0.213032439, 0.0813355893
   6669,  0.186917081,   0.15911369
   6670,  0.187767565,  0.155382738
   6671,  0.188919649,  0.151636481
   6672,   0.19026868,   0.14787975
   6673,  0.191736817,  0.144116387
   6674,  0.193272591,  0.140349045
   6675,  0.194844902,  0.136579454
   6676,  0.196436107,  0.132808611
   6677,   0.19803676,  0.129037127
   6678,  0.199641958,    0.1252653
   6679,  0.201249361,  0.121493325
   6680,  0.202857703,  0.117721267
   6681,  0.204466522,  0.113949165
   6682,  0.206075519,  0.110177055
   6683,  0.207684606,   0.10640493
   6684,  0.209293768,  0.102632791
   6685,  0.210902914, 0.0988606513
   6686,  0.212512076, 0.0950885266
   6687,  0.214121252,  0.091316402
   6688,  0.215730414, 0.0875442624
   6689,  0.217339575, 0.0837721303
   6690,  0.190794855,  0.160300732
   6691,  0.191655129,  0.156624794
   6692,  0.192822188,  0.152936876
   6693,  0.194189668,  0.149240702
   6694,  0.195678338,  0.145539209
   6695,  0.197235823,  0.141834497
   6696,  0.198830485,  0.138127938
   6697,  0.200444371,  0.134420365
   6698,  0.202067867,  0.130712241
   6699,  0.203696012,  0.127003834
   6700,  0.205326378,  0.123295292
   6701,  0.206957728,  0.119586676
   6702,  0.208589554,  0.115878031
   6703,  0.210221574,  0.112169378
   6704,  0.211853683,  0.108460709
   6705,  0.213485837,  0.104752034
   6706,  0.215117991,  0.101043358
   6707,  0.216750175, 0.0973346904
   6708,  0.218382344, 0.0936260223
   6709,  0.220014513, 0.0899173468
   6710,  0.221646696, 0.0862086788
   6711,  0.194672629,  0.161487773
   6712,  0.195542663,  0.157866836
   6713,  0.196724758,  0.154237285
   6714,  0.198110685,  0.150601655
   6715,  0.199619859,  0.146962032
   6716,   0.20119904,  0.143319964
   6717,  0.202816054,  0.139676422
   6718,  0.204452634,  0.136032104
   6719,  0.206098974,   0.13238734
   6720,  0.207750082,  0.128742352
   6721,  0.209403425,  0.125097245
   6722,  0.211057782,  0.121452086
   6723,  0.212712586,  0.117806897
   6724,  0.214367628,    0.1141617
   6725,  0.216022745,  0.110516496
   6726,  0.217677891,  0.106871277
   6727,  0.219333082,  0.103226058
   6728,  0.220988259, 0.0995808542
   6729,  0.222643435, 0.0959356427
   6730,  0.224298626, 0.0922904313
   6731,  0.225953802, 0.0886452198
   6732,  0.198550403,    0.1626748
   6733,  0.199430212,  0.159108877
   6734,  0.200627312,   0.15553768
   6735,  0.202031672,  0.151962608
   6736,  0.203561366,  0.148384854
   6737,  0.205162272,  0.144805416
   6738,  0.206801653,  0.141224921
   6739,  0.208460897,  0.137643844
   6740,  0.210130125,  0.134062454
   6741,  0.211804152,  0.130480871
   6742,  0.213480458,  0.126899198
   6743,  0.215157807,  0.123317495
   6744,  0.216835633,  0.119735762
   6745,  0.218513668,   0.11615403
   6746,  0.220191792,  0.112572283
   6747,   0.22186996,   0.10899052
   6748,  0.223548144,  0.105408758
   6749,  0.225226343,  0.101827011
   6750,  0.226904541, 0.0982452631
   6751,  0.228582725, 0.0946635157
   6752,  0.230260909, 0.0910817534
   6753,  0.202428177,  0.163861841
   6754,  0.203317761,  0.160350949
   6755,  0.204529867,  0.156838104
   6756,  0.205952674,  0.153323561
   6757,  0.207502872,  0.149807692
   6758,  0.209125489,  0.146290869
   6759,  0.210787207,   0.14277342
   6760,  0.212469161,  0.139255598
   6761,  0.214161247,  0.135737553
   6762,  0.215858221,  0.132219404
   6763,   0.21755749,   0.12870118
   6764,  0.219257832,  0.125182912
   6765,  0.220958665,  0.121664636
   6766,  0.222659707,  0.118146352
   6767,  0.224360839,  0.114628062
   6768,   0.22606203,  0.111109763
   6769,  0.227763221,  0.107591465
   6770,  0.229464442,  0.104073174
   6771,  0.231165633,  0.100554883
   6772,  0.232866824, 0.0970365927
   6773,   0.23456803, 0.0935182944
   6774,  0.206305951,  0.165048867
   6775,   0.20720531,   0.16159299
   6776,  0.208432406,  0.158138499
   6777,  0.209873646,  0.154684499
   6778,  0.211444378,  0.151230499
   6779,  0.213088706,  0.147776306
   6780,  0.214772791,  0.144321918
   6781,  0.216477424,  0.140867352
   6782,  0.218192369,  0.137412667
   6783,  0.219912261,  0.133957922
   6784,  0.221634522,  0.130503133
   6785,  0.223357856,  0.127048314
   6786,  0.225081697,  0.123593502
   6787,  0.226805747,  0.120138675
   6788,    0.2285299,  0.116683848
   6789,  0.230254099,  0.113229007
   6790,  0.231978297,  0.109774165
   6791,  0.233702511,  0.106319338
   6792,  0.235426724,  0.102864504
   6793,  0.237150937, 0.0994096696
   6794,  0.238875151, 0.0959548354
   6795,   0.21018371,  0.166235894
   6796,   0.21109283,  0.162835032
   6797,  0.212334961,  0.159438908
   6798,  0.213794649,  0.156045452
   6799,  0.215385884,  0.152653322
   6800,  0.217051923,  0.149261773
   6801,   0.21875836,  0.145870417
   6802,  0.220485702,  0.142479107
   6803,   0.22222349,  0.139087796
   6804,   0.22396633,  0.135696441
   6805,  0.225711554,  0.132305101
   6806,  0.227457911,   0.12891373
   6807,  0.229204744,  0.125522375
   6808,  0.230951801,  0.122131005
   6809,  0.232698962,  0.118739635
   6810,  0.234446153,   0.11534825
   6811,  0.236193359,  0.111956865
   6812,   0.23794058,  0.108565494
   6813,    0.2396878,  0.105174124
   6814,  0.241435036,  0.101782754
   6815,  0.243182272, 0.0983913839
   6816,  0.214061469,   0.16742292
   6817,  0.214980364,  0.164077088
   6818,    0.2162375,  0.160739332
   6819,  0.217715621,   0.15740642
   6820,  0.219327405,  0.154076159
   6821,  0.221015155,   0.15074724
   6822,  0.222743928,  0.147418916
   6823,  0.224493966,  0.144090861
   6824,  0.226254612,  0.140762895
   6825,  0.228020385,  0.137434959
   6826,  0.229788616,  0.134107053
   6827,   0.23155795,  0.130779147
   6828,  0.233327776,  0.127451241
   6829,   0.23509784,  0.124123327
   6830,  0.236868009,  0.120795414
   6831,  0.238638222,  0.117467493
   6832,   0.24040845,  0.114139572
   6833,  0.242178664,  0.110811658
   6834,  0.243948907,  0.107483745
   6835,  0.245719135,  0.104155831
   6836,  0.247489393,  0.100827917
   6837,  0.217939243,  0.168609947
   6838,  0.218867913,  0.165319145
   6839,   0.22014007,  0.162039727
   6840,  0.221636623,  0.158767372
   6841,  0.223268926,  0.155498981
   6842,  0.224978372,  0.152232692
   6843,  0.226729512,  0.148967415
   6844,  0.228502214,    0.1457026
   6845,  0.230285734,  0.142438009
   6846,  0.232074469,  0.139173493
   6847,  0.233865663,  0.135909021
   6848,   0.23565799,  0.132644564
   6849,  0.237450808,  0.129380107
   6850,   0.23924388,   0.12611565
   6851,  0.241037071,    0.1228512
   6852,  0.242830291,  0.119586736
   6853,  0.244623527,  0.116322279
   6854,  0.246416748,  0.113057822
   6855,  0.248210013,  0.109793365
   6856,  0.250003248,  0.106528908
   6857,  0.251796514,  0.103264458
   6858,  0.221817002,  0.169796988
   6859,  0.222755462,  0.166561186
   6860,  0.224042624,  0.163340136
   6861,   0.22555761,  0.160128325
   6862,  0.227210432,  0.156921819
   6863,   0.22894159,  0.153718144
   6864,  0.230715081,  0.150515914
   6865,  0.232510477,  0.147314355
   6866,  0.234316856,  0.144113123
   6867,  0.236128524,  0.140912026
   6868,  0.237942696,  0.137710989
   6869,  0.239758015,  0.134509981
   6870,  0.241573855,  0.131308973
   6871,  0.243389934,   0.12810798
   6872,  0.245206133,  0.124906987
   6873,  0.247022361,  0.121705994
   6874,  0.248838603,  0.118504994
   6875,  0.250654846,  0.115303993
   6876,  0.252471119,  0.112102985
   6877,  0.254287362,  0.108901992
   6878,  0.256103635,  0.105700999
   6879,  0.225694776,  0.170984015
   6880,  0.226643011,  0.167803258
   6881,  0.227945164,  0.164640546
   6882,  0.229478598,  0.161489278
   6883,  0.231151938,  0.158344641
   6884,  0.232904807,  0.155203596
   6885,   0.23470065,  0.152064383
   6886,  0.236518741,  0.148926109
   6887,  0.238347948,  0.145788237
   6888,  0.240182579,  0.142650545
   6889,  0.242019728,  0.139512941
   6890,  0.243858039,  0.136375397
   6891,  0.245696902,  0.133237839
   6892,  0.247535989,   0.13010031
   6893,  0.249375194,  0.126962766
   6894,  0.251214415,  0.123825237
   6895,  0.253053695,  0.120687693
   6896,  0.254892945,   0.11755015
   6897,  0.256732225,  0.114412606
   6898,  0.258571506,  0.111275069
   6899,  0.260410756,  0.108137533
   6900,  0.229572549,  0.172171056
   6901,   0.23053056,  0.169045299
   6902,  0.231847733,  0.165940955
   6903,    0.2333996,  0.162850231
   6904,  0.235093445,  0.159767464
   6905,  0.236868024,  0.156689048
   6906,  0.238686219,  0.153612882
   6907,  0.240527004,  0.150537848
   6908,  0.242379084,  0.147463351
   6909,  0.244236633,  0.144389078
   6910,   0.24609676,  0.141314909
   6911,  0.247958079,  0.138240799
   6912,  0.249819934,  0.135166705
   6913,  0.251682043,  0.132092625
   6914,  0.253544271,  0.129018545
   6915,  0.255406499,   0.12594448
   6916,  0.257268757,  0.122870401
   6917,  0.259131044,  0.119796313
   6918,  0.260993332,  0.116722226
   6919,  0.262855589,  0.113648154
   6920,  0.264717847,  0.110574074
   6921,  0.233450323,  0.173358098
   6922,  0.234418094,  0.170287356
   6923,  0.235750273,  0.167241365
   6924,  0.237320587,  0.164211169
   6925,  0.239034966,  0.161190271
   6926,  0.240831256,  0.158174485
   6927,  0.242671803,  0.155161381
   6928,  0.244535282,  0.152149588
   6929,  0.246410206,  0.149138451
   6930,  0.248290688,  0.146127596
   6931,  0.250173807,  0.143116876
   6932,  0.252058119,  0.140106216
   6933,  0.253942966,  0.137095571
   6934,  0.255828083,  0.134084955
   6935,  0.257713288,  0.131074339
   6936,  0.259598553,  0.128063723
   6937,  0.261483818,  0.125053108
   6938,  0.263369113,  0.122042485
   6939,  0.265254408,  0.119031861
   6940,  0.267139703,  0.116021238
   6941,  0.269024968,  0.113010615
   6942,  0.237328082,  0.174545124
   6943,  0.238305643,  0.171529382
   6944,  0.239652812,  0.168541759
   6945,  0.241241574,  0.165572122
   6946,  0.242976487,  0.162613094
   6947,  0.244794473,  0.159659952
   6948,  0.246657372,   0.15670988
   6949,  0.248543546,  0.153761342
   6950,  0.250441313,   0.15081355
   6951,  0.252344757,   0.14786613
   6952,  0.254250824,  0.144918844
   6953,  0.256158113,  0.141971633
   6954,  0.258065999,  0.139024451
   6955,  0.259974122,  0.136077285
   6956,  0.261882365,  0.133130118
   6957,  0.263790607,  0.130182967
   6958,   0.26569891,  0.127235815
   6959,  0.267607212,  0.124288648
   6960,  0.269515514,  0.121341482
   6961,  0.271423817,  0.118394315
   6962,  0.273332119,  0.115447149
   6963,  0.241205871,  0.175732151
   6964,  0.242193177,  0.172771439
   6965,  0.243555367,  0.169842154
   6966,  0.245162562,  0.166933075
   6967,  0.246917993,  0.164035916
   6968,   0.24875769,  0.161145404
   6969,  0.250642955,  0.158258379
   6970,  0.252551794,  0.155373096
   6971,  0.254472435,  0.152488679
   6972,  0.256398797,  0.149604648
   6973,  0.258327872,  0.146720812
   6974,  0.260258168,   0.14383705
   6975,  0.262189031,  0.140953317
   6976,  0.264120162,    0.1380696
   6977,  0.266051412,  0.135185897
   6978,  0.267982692,   0.13230221
   6979,  0.269914001,  0.129418507
   6980,  0.271845311,  0.126534805
   6981,  0.273776621,  0.123651102
   6982,   0.27570793,    0.1207674
   6983,   0.27763924,  0.117883697
   6984,   0.24508363,  0.176919192
   6985,  0.246080697,  0.174013495
   6986,  0.247457907,  0.171142563
   6987,  0.249083549,  0.168294027
   6988,  0.250859499,  0.165458739
   6989,  0.252720892,  0.162630856
   6990,  0.254628509,  0.159806877
   6991,  0.256560087,  0.156984851
   6992,  0.258503556,  0.154163778
   6993,  0.260452867,  0.151343167
   6994,  0.262404919,  0.148522764
   6995,  0.264358222,  0.145702466
   6996,  0.266312093,  0.142882183
   6997,  0.268266201,  0.140061945
   6998,  0.270220459,  0.137241691
   6999,  0.272174746,  0.134421453
   7000,  0.274129063,  0.131601214
   7001,   0.27608338,  0.128780961
   7002,  0.278037697,  0.125960723
   7003,  0.279992014,  0.123140484
   7004,  0.281946331,  0.120320238
   7005,  0.248961389,  0.178106219
   7006,  0.249968261,  0.175255552
   7007,  0.251360476,  0.172442988
   7008,  0.253004551,   0.16965498
   7009,  0.254801005,  0.166881561
   7010,  0.256684124,  0.164116308
   7011,  0.258614093,  0.161355361
   7012,  0.260568321,  0.158596605
   7013,  0.262534678,  0.155838907
   7014,  0.264506936,    0.1530817
   7015,  0.266481966,  0.150324732
   7016,  0.268458247,  0.147567868
   7017,  0.270435154,  0.144811049
   7018,   0.27241227,   0.14205426
   7019,  0.274389505,   0.13929747
   7020,   0.27636683,  0.136540696
   7021,  0.278344154,  0.133783922
   7022,  0.280321479,  0.131027132
   7023,  0.282298803,  0.128270343
   7024,  0.284276128,  0.125513569
   7025,  0.286253452,  0.122756787
   7026,  0.252839148,  0.179293245
   7027,  0.253855795,  0.176497608
   7028,  0.255263031,  0.173743397
   7029,  0.256925523,  0.171015918
   7030,  0.258742511,  0.168304384
   7031,  0.260647357,   0.16560176
   7032,  0.262599707,   0.16290386
   7033,  0.264576614,  0.160208359
   7034,    0.2665658,  0.157514006
   7035,  0.268561006,  0.154820219
   7036,  0.270559013,    0.1521267
   7037,  0.272558302,  0.149433285
   7038,  0.274558187,   0.14673993
   7039,   0.27655834,   0.14404659
   7040,  0.278558582,   0.14135325
   7041,  0.280558884,  0.138659939
   7042,  0.282559216,  0.135966614
   7043,  0.284559548,  0.133273289
   7044,   0.28655988,  0.130579963
   7045,  0.288560212,  0.127886653
   7046,  0.290560544,  0.125193328
   7047,  0.256716907,  0.180480272
   7048,  0.257743329,  0.177739635
   7049,  0.259165555,  0.175043806
   7050,  0.260846525,  0.172376871
   7051,  0.262684047,  0.169727221
   7052,  0.264610589,  0.167087227
   7053,  0.266585261,  0.164452359
   7054,  0.268584877,  0.161820114
   7055,  0.270596921,   0.15918912
   7056,  0.272615045,  0.156558752
   7057,   0.27463603,  0.153928667
   7058,  0.276658356,  0.151298702
   7059,  0.278681219,  0.148668796
   7060,  0.280704379,   0.14603892
   7061,  0.282727659,  0.143409044
   7062,  0.284750968,  0.140779182
   7063,  0.286774337,  0.138149321
   7064,  0.288797677,  0.135519445
   7065,  0.290821016,  0.132889584
   7066,  0.292844355,  0.130259722
   7067,  0.294867694,  0.127629861
   7068,  0.260594696,  0.181667298
   7069,  0.261630893,  0.178981692
   7070,   0.26306811,  0.176344216
   7071,  0.264767498,  0.173737824
   7072,  0.266625524,  0.171150044
   7073,  0.268573791,  0.168572679
   7074,  0.270570844,  0.166000858
   7075,  0.272593141,  0.163431853
   7076,  0.274628073,  0.160864234
   7077,  0.276669115,  0.158297271
   7078,  0.278713077,  0.155730635
   7079,  0.280758381,  0.153164119
   7080,  0.282804251,  0.150597662
   7081,  0.284850419,  0.148031235
   7082,  0.286896706,  0.145464823
   7083,  0.288943052,  0.142898425
   7084,  0.290989399,  0.140332028
   7085,  0.293035746,  0.137765616
   7086,  0.295082122,  0.135199219
   7087,  0.297128469,  0.132632807
   7088,  0.299174815,  0.130066395
   7089,  0.264472485,  0.182854325
   7090,  0.265518427,  0.180223733
   7091,  0.266970664,   0.17764461
   7092,    0.2686885,  0.175098777
   7093,   0.27056706,  0.172572866
   7094,  0.272537023,  0.170058131
   7095,  0.274556398,  0.167549342
   7096,  0.276601404,  0.165043592
   7097,  0.278659195,  0.162539333
   7098,  0.280723184,  0.160035789
   7099,  0.282790124,  0.157532588
   7100,  0.284858406,  0.155029535
   7101,  0.286927283,  0.152526528
   7102,  0.288996458,  0.150023565
   7103,  0.291065753,  0.147520602
   7104,  0.293135107,  0.145017669
   7105,  0.295204461,  0.142514735
   7106,  0.297273844,  0.140011787
   7107,  0.299343228,  0.137508839
   7108,  0.301412582,  0.135005891
   7109,  0.303481936,  0.132502943
   7110,  0.268350244,  0.184041366
   7111,  0.269405991,   0.18146579
   7112,  0.270873249,   0.17894502
   7113,  0.272609502,   0.17645973
   7114,  0.274508566,  0.173995674
   7115,  0.276500255,  0.171543568
   7116,  0.278541982,  0.169097826
   7117,  0.280609667,  0.166655347
   7118,  0.282690316,  0.164214447
   7119,  0.284777224,  0.161774322
   7120,  0.286867142,  0.159334555
   7121,   0.28895843,  0.156894937
   7122,  0.291050315,  0.154455408
   7123,  0.293142498,  0.152015895
   7124,  0.295234799,  0.149576396
   7125,  0.297327161,  0.147136912
   7126,  0.299419552,  0.144697428
   7127,  0.301511943,  0.142257944
   7128,  0.303604305,   0.13981846
   7129,  0.305696666,  0.137378961
   7130,  0.307789028,  0.134939477
   7131,  0.272228003,  0.185228407
   7132,  0.273293495,  0.182707846
   7133,  0.274775803,  0.180245429
   7134,  0.276530504,  0.177820683
   7135,  0.278450102,  0.175418496
   7136,  0.280463487,  0.173029035
   7137,  0.282527566,  0.170646325
   7138,  0.284617931,  0.168267086
   7139,  0.286721438,  0.165889561
   7140,  0.288831294,  0.163512856
   7141,  0.290944189,  0.161136523
   7142,  0.293058455,  0.158760354
   7143,  0.295173347,  0.156384274
   7144,  0.297288537,   0.15400821
   7145,  0.299403846,  0.151632175
   7146,  0.301519245,  0.149256155
   7147,  0.303634644,  0.146880135
   7148,  0.305750042,    0.1445041
   7149,  0.307865441,   0.14212808
   7150,   0.30998081,  0.139752045
   7151,  0.312096179,  0.137376025
   7152,  0.276105791,  0.186415449
   7153,  0.277181059,  0.183949888
   7154,  0.278678358,  0.181545839
   7155,  0.280451506,  0.179181635
   7156,  0.282391608,  0.176841334
   7157,  0.284426719,  0.174514487
   7158,   0.28651315,  0.172194824
   7159,  0.288626194,   0.16987884
   7160,   0.29075256,   0.16756466
   7161,  0.292885363,  0.165251374
   7162,  0.295021236,  0.162938476
   7163,   0.29715848,  0.160625756
   7164,  0.299296379,   0.15831314
   7165,  0.301434577,  0.156000555
   7166,  0.303572893,  0.153687984
   7167,  0.305711299,  0.151375398
   7168,  0.307849705,  0.149062842
   7169,  0.309988141,  0.146750271
   7170,  0.312126547,  0.144437701
   7171,  0.314264923,  0.142125145
   7172,    0.3164033,  0.139812574
   7173,   0.27998358,  0.187602475
   7174,  0.281068623,  0.185191944
   7175,  0.282580912,  0.182846248
   7176,  0.284372509,  0.180542588
   7177,  0.286333144,  0.178264156
   7178,  0.288389951,  0.175999939
   7179,  0.290498734,  0.173743308
   7180,  0.292634457,   0.17149058
   7181,  0.294783682,  0.169239789
   7182,  0.296939433,  0.166989893
   7183,  0.299098253,  0.164740443
   7184,  0.301258504,  0.162491173
   7185,  0.303419411,  0.160242006
   7186,  0.305580616,   0.15799287
   7187,   0.30774197,  0.155743763
   7188,  0.309903383,  0.153494641
   7189,  0.312064797,  0.151245534
   7190,   0.31422621,  0.148996428
   7191,  0.316387653,  0.146747321
   7192,  0.318549037,  0.144498229
   7193,  0.320710421,  0.142249107
   7194,  0.283861339,  0.188789502
   7195,  0.284956157,  0.186434001
   7196,  0.286483467,  0.184146643
   7197,  0.288293481,  0.181903541
   7198,   0.29027462,  0.179686978
   7199,  0.292353153,  0.177485391
   7200,  0.294484288,  0.175291806
   7201,  0.296642721,  0.173102334
   7202,  0.298814774,  0.170914888
   7203,  0.300993472,  0.168728411
   7204,    0.3031753,  0.166542411
   7205,  0.305358529,  0.164356589
   7206,  0.307542473,  0.162170887
   7207,  0.309726655,    0.1599852
   7208,  0.311911017,  0.157799542
   7209,  0.314095438,  0.155613899
   7210,  0.316279888,  0.153428242
   7211,  0.318464309,  0.151242584
   7212,   0.32064873,  0.149056941
   7213,  0.322833121,  0.146871299
   7214,  0.325017512,  0.144685656
   7215,  0.287739098,  0.189976543
   7216,  0.288843691,  0.187676057
   7217,  0.290385991,  0.185447067
   7218,  0.292214453,  0.183264509
   7219,  0.294216156,  0.181109816
   7220,  0.296316385,  0.178970844
   7221,  0.298469871,  0.176840305
   7222,  0.300650984,  0.174714088
   7223,  0.302845895,  0.172590017
   7224,  0.305047542,   0.17046693
   7225,  0.307252347,  0.168344364
   7226,  0.309458613,  0.166222006
   7227,  0.311665505,  0.164099753
   7228,  0.313872695,   0.16197753
   7229,  0.316080064,  0.159855336
   7230,  0.318287492,  0.157733142
   7231,   0.32049495,  0.155610949
   7232,  0.322702408,  0.153488755
   7233,  0.324909806,  0.151366562
   7234,  0.327117234,  0.149244383
   7235,  0.329324663,  0.147122189
   7236,  0.291616887,   0.19116357
   7237,  0.292731225,  0.188918114
   7238,  0.294288546,  0.186747476
   7239,  0.296135455,  0.184625462
   7240,  0.298157662,  0.182532653
   7241,  0.300279617,  0.180456311
   7242,  0.302455485,  0.178388804
   7243,  0.304659277,  0.176325828
   7244,  0.306877047,  0.174265116
   7245,  0.309101611,  0.172205463
   7246,  0.311329395,  0.170146331
   7247,  0.313558638,  0.168087423
   7248,  0.315788537,  0.166028619
   7249,  0.318018734,  0.163969845
   7250,   0.32024911,  0.161911115
   7251,  0.322479546,  0.159852386
   7252,  0.324710011,  0.157793656
   7253,  0.326940477,  0.155734912
   7254,  0.329170883,  0.153676182
   7255,  0.331401318,  0.151617467
   7256,  0.333631754,  0.149558723
   7257,  0.295494646,  0.192350611
   7258,   0.29661876,  0.190160185
   7259,    0.2981911,  0.188047886
   7260,  0.300056458,  0.185986415
   7261,  0.302099198,  0.183955491
   7262,  0.304242849,  0.181941777
   7263,  0.306441069,  0.179937303
   7264,  0.308667541,  0.177937582
   7265,  0.310908169,   0.17594023
   7266,  0.313155651,  0.173943996
   7267,  0.315406412,  0.171948299
   7268,  0.317658663,   0.16995284
   7269,  0.319911569,  0.167957485
   7270,  0.322164774,   0.16596216
   7271,  0.324418157,  0.163966894
   7272,    0.3266716,  0.161971629
   7273,  0.328925073,  0.159976348
   7274,  0.331178546,  0.157981068
   7275,  0.333431989,  0.155985802
   7276,  0.335685402,  0.153990537
   7277,  0.337938845,  0.151995271
   7278,  0.299372405,  0.193537638
   7279,  0.300506324,  0.191402212
   7280,  0.302093655,   0.18934828
   7281,   0.30397743,  0.187347353
   7282,  0.306040674,  0.185378283
   7283,  0.308206022,  0.183427215
   7284,  0.310426593,  0.181485787
   7285,  0.312675774,  0.179549336
   7286,   0.31493929,   0.17761533
   7287,  0.317209721,   0.17568253
   7288,  0.319483459,  0.173750266
   7289,  0.321758687,  0.171818241
   7290,  0.324034601,  0.169886351
   7291,  0.326310813,  0.167954504
   7292,  0.328587204,  0.166022688
   7293,  0.330863655,  0.164090872
   7294,  0.333140135,  0.162159055
   7295,  0.335416615,  0.160227239
   7296,  0.337693095,  0.158295438
   7297,  0.339969516,  0.156363621
   7298,  0.342245966,   0.15443182
   7299,  0.303250164,  0.194724679
   7300,  0.304393858,  0.192644268
   7301,  0.305996209,  0.190648705
   7302,  0.307898432,   0.18870832
   7303,  0.309982181,  0.186801121
   7304,  0.312169254,  0.184912667
   7305,  0.314412177,  0.183034271
   7306,  0.316684037,  0.181161076
   7307,  0.318970412,  0.179290444
   7308,   0.32126379,  0.177421048
   7309,  0.323560476,  0.175552219
   7310,  0.325858742,  0.173683673
   7311,  0.328157663,  0.171815217
   7312,  0.330456913,   0.16994682
   7313,  0.332756281,  0.168078467
   7314,  0.335055709,  0.166210115
   7315,  0.337355196,  0.164341763
   7316,  0.339654684,   0.16247341
   7317,  0.341954172,  0.160605058
   7318,  0.344253659,  0.158736706
   7319,  0.346553117,  0.156868353
   7320,  0.307127953,  0.195911705
   7321,  0.308281422,   0.19388631
   7322,  0.309898734,  0.191949114
   7323,  0.311819404,  0.190069258
   7324,  0.313923717,  0.188223943
   7325,  0.316132486,  0.186398119
   7326,   0.31839776,  0.184582785
   7327,  0.320692301,  0.182772845
   7328,  0.323001534,  0.180965558
   7329,   0.32531786,  0.179159582
   7330,  0.327637553,  0.177354187
   7331,  0.329958767,   0.17554909
   7332,  0.332280725,  0.173744082
   7333,  0.334602952,  0.171939135
   7334,  0.336925358,  0.170134246
   7335,  0.339247793,  0.168329358
   7336,  0.341570258,   0.16652447
   7337,  0.343892753,  0.164719567
   7338,  0.346215248,  0.162914678
   7339,  0.348537743,   0.16110979
   7340,  0.350860238,  0.159304887
   7341,  0.311005712,  0.197098732
   7342,  0.312168956,  0.195128366
   7343,  0.313801289,  0.193249524
   7344,  0.315740407,  0.191430211
   7345,  0.317865223,  0.189646766
   7346,  0.320095688,  0.187883586
   7347,  0.322383314,  0.186131299
   7348,  0.324700564,  0.184384599
   7349,  0.327032655,  0.182640672
   7350,  0.329371929,    0.1808981
   7351,  0.331714571,  0.179156154
   7352,  0.334058791,  0.177414492
   7353,  0.336403757,  0.175672933
   7354,  0.338748991,  0.173931465
   7355,  0.341094375,   0.17219004
   7356,  0.343439877,  0.170448601
   7357,   0.34578535,  0.168707162
   7358,  0.348130852,  0.166965723
   7359,  0.350476325,  0.165224299
   7360,  0.352821827,  0.163482875
   7361,  0.355167329,  0.161741436
   7362,  0.314883471,  0.198285758
   7363,   0.31605649,  0.196370423
   7364,  0.317703843,  0.194549918
   7365,  0.319661379,  0.192791164
   7366,  0.321806729,  0.191069603
   7367,   0.32405892,  0.189369038
   7368,  0.326368898,  0.187679783
   7369,  0.328708857,  0.185996354
   7370,  0.331063807,  0.184315801
   7371,  0.333425999,  0.182636619
   7372,  0.335791618,  0.180958122
   7373,  0.338158846,  0.179279894
   7374,   0.34052676,  0.177601814
   7375,  0.342895061,  0.175923809
   7376,  0.345263451,  0.174245819
   7377,  0.347631931,  0.172567844
   7378,  0.350000441,  0.170889869
   7379,  0.352368951,  0.169211894
   7380,  0.354737431,  0.167533919
   7381,  0.357105911,  0.165855944
   7382,   0.35947445,  0.164177969
   7383,  0.318761259,    0.1994728
   7384,  0.319944024,  0.197612464
   7385,  0.321606398,  0.195850313
   7386,  0.323582381,  0.194152117
   7387,  0.325748235,  0.192492425
   7388,  0.328022122,   0.19085449
   7389,  0.330354482,  0.189228281
   7390,  0.332717121,  0.187608093
   7391,  0.335094929,    0.1859909
   7392,  0.337480068,  0.184375167
   7393,  0.339868665,   0.18276009
   7394,    0.3422589,  0.181145325
   7395,  0.344649822,   0.17953068
   7396,   0.34704107,  0.177916139
   7397,  0.349432498,  0.176301599
   7398,  0.351823986,  0.174687088
   7399,  0.354215503,  0.173072577
   7400,   0.35660702,  0.171458051
   7401,  0.358998537,   0.16984354
   7402,  0.361390024,  0.168229043
   7403,  0.363781571,  0.166614518
   7404,  0.322639048,  0.200659811
   7405,  0.323831618,  0.198854506
   7406,  0.325508952,  0.197150722
   7407,  0.327503383,   0.19551307
   7408,  0.329689771,  0.193915248
   7409,  0.331985354,  0.192339957
   7410,  0.334340066,   0.19077678
   7411,  0.336725354,  0.189219847
   7412,   0.33912605,  0.187666029
   7413,  0.341534138,  0.186113685
   7414,  0.343945712,  0.184562057
   7415,  0.346358955,  0.183010757
   7416,  0.348772883,  0.181459561
   7417,   0.35118714,  0.179908454
   7418,  0.353601575,  0.178357393
   7419,   0.35601607,  0.176806331
   7420,  0.358430564,  0.175255269
   7421,  0.360845089,  0.173704207
   7422,  0.363259614,  0.172153175
   7423,  0.365674168,  0.170602113
   7424,  0.368088663,  0.169051051
   7425,  0.326516807,  0.201846853
   7426,  0.327719152,  0.200096548
   7427,  0.329411507,  0.198451132
   7428,  0.331424385,  0.196874022
   7429,  0.333631277,   0.19533807
   7430,  0.335948586,  0.193825409
   7431,  0.338325679,  0.192325264
   7432,  0.340733647,  0.190831602
   7433,  0.343157172,  0.189341128
   7434,  0.345588177,  0.187852204
   7435,  0.348022759,  0.186364025
   7436,   0.35045898,  0.184876159
   7437,  0.352895916,  0.183388442
   7438,  0.355333209,  0.181900784
   7439,  0.357770652,  0.180413172
   7440,  0.360208154,  0.178925574
   7441,  0.362645656,  0.177437976
   7442,  0.365083158,  0.175950378
   7443,   0.36752072,   0.17446278
   7444,  0.369958282,  0.172975183
   7445,  0.372395784,    0.1714876
   7446,  0.330394566,  0.203033894
   7447,  0.331606686,  0.201338604
   7448,  0.333314061,  0.199751556
   7449,  0.335345387,  0.198234975
   7450,  0.337572783,  0.196760893
   7451,  0.339911819,  0.195310861
   7452,  0.342311233,  0.193873763
   7453,   0.34474194,  0.192443341
   7454,  0.347188294,  0.191016242
   7455,  0.349642247,  0.189590752
   7456,  0.352099776,  0.188165978
   7457,  0.354559004,  0.186741561
   7458,  0.357018977,  0.185317308
   7459,  0.359479249,  0.183893114
   7460,  0.361939669,  0.182468951
   7461,  0.364400208,  0.181044817
   7462,  0.366860747,  0.179620683
   7463,  0.369321257,  0.178196549
   7464,  0.371781826,  0.176772416
   7465,  0.374242365,  0.175348282
   7466,  0.376702935,  0.173924133
   7467,  0.334272325,  0.204220921
   7468,   0.33549422,  0.202580661
   7469,  0.337216616,   0.20105195
   7470,   0.33926636,  0.199595928
   7471,  0.341514289,  0.198183715
   7472,  0.343875051,  0.196796328
   7473,  0.346296787,  0.195422262
   7474,  0.348750204,  0.194055095
   7475,  0.351219416,  0.192691341
   7476,  0.353696316,  0.191329256
   7477,  0.356176853,  0.189967945
   7478,  0.358659029,  0.188606977
   7479,   0.36114198,  0.187246174
   7480,  0.363625318,  0.185885444
   7481,  0.366108745,  0.184524745
   7482,  0.368592232,   0.18316406
   7483,  0.371075809,  0.181803375
   7484,  0.373559356,  0.180442691
   7485,  0.376042902,  0.179082021
   7486,  0.378526479,  0.177721351
   7487,  0.381010056,  0.176360667
   7488,  0.338150084,  0.205407917
   7489,  0.339381754,  0.203822702
   7490,   0.34111917,  0.202352375
   7491,  0.343187362,  0.200956896
   7492,  0.345455825,  0.199606553
   7493,  0.347838283,  0.198281765
   7494,  0.350282371,  0.196970746
   7495,  0.352758467,  0.195666835
   7496,  0.355250537,  0.194366455
   7497,  0.357750356,  0.193067774
   7498,   0.36025387,  0.191769913
   7499,  0.362759084,  0.190472379
   7500,  0.365265042,   0.18917504
   7501,  0.367771327,  0.187877774
   7502,  0.370277762,  0.186580539
   7503,  0.372784317,  0.185283303
   7504,  0.375290871,  0.183986083
   7505,  0.377797425,  0.182688862
   7506,  0.380304009,  0.181391641
   7507,  0.382810593,  0.180094436
   7508,  0.385317147,  0.178797215
   7509,  0.342027813,  0.206594884
   7510,  0.343269318,  0.205064729
   7511,  0.345021725,  0.203652769
   7512,  0.347108334,  0.202317849
   7513,  0.349397331,  0.201029375
   7514,  0.351801485,  0.199767217
   7515,  0.354267955,  0.198519245
   7516,  0.356766701,  0.197278589
   7517,  0.359281659,  0.196041569
   7518,  0.361804426,  0.194806308
   7519,  0.364330918,  0.193571866
   7520,  0.366859138,  0.192337796
   7521,  0.369388103,  0.191103905
   7522,  0.371917397,  0.189870104
   7523,  0.374446839,  0.188636333
   7524,  0.376976371,  0.187402546
   7525,  0.379505932,   0.18616879
   7526,  0.382035524,  0.184935018
   7527,  0.384565115,  0.183701262
   7528,  0.387094676,   0.18246752
   7529,  0.389624268,  0.181233764
   7530,  0.345905453,  0.207781747
   7531,  0.347156793,  0.206306696
   7532,   0.34892422,  0.204953134
   7533,  0.351029307,  0.203678787
   7534,  0.353338867,  0.202452183
   7535,  0.355764747,  0.201252669
   7536,  0.358253539,  0.200067729
   7537,  0.360774994,  0.198890328
   7538,  0.363312781,  0.197716683
   7539,  0.365858495,  0.196544841
   7540,  0.368407995,  0.195373818
   7541,  0.370959163,  0.194203198
   7542,  0.373511136,  0.193032786
   7543,  0.376063466,  0.191862434
   7544,  0.378615916,  0.190692112
   7545,  0.381168425,  0.189521804
   7546,  0.383720994,  0.188351482
   7547,  0.386273593,  0.187181175
   7548,  0.388826191,  0.186010897
   7549,   0.39137879,   0.18484059
   7550,  0.393931389,  0.183670297
   7551,  0.349782854,  0.208968341
   7552,  0.351044148,  0.207548559
   7553,  0.352826715,  0.206253454
   7554,  0.354950279,  0.205039695
   7555,  0.357280374,   0.20387499
   7556,  0.359727979,  0.202738106
   7557,  0.362239122,  0.201616228
   7558,  0.364783257,  0.200502098
   7559,  0.367343903,  0.199391812
   7560,  0.369912565,  0.198283359
   7561,  0.372485012,  0.197175786
   7562,  0.375059187,   0.19606863
   7563,  0.377634168,  0.194961652
   7564,  0.380209476,  0.193854749
   7565,  0.382784963,  0.192747891
   7566,  0.385360479,  0.191641033
   7567,  0.387936056,  0.190534189
   7568,  0.390511662,  0.189427346
   7569,  0.393087268,  0.188320518
   7570,  0.395662904,  0.187213674
   7571,   0.39823854,  0.186106846
   7572,  0.353659719,  0.210154355
   7573,  0.354931295,  0.208790153
   7574,   0.35672909,  0.207553685
   7575,  0.358871192,  0.206400558
   7576,   0.36122182,  0.205297783
   7577,  0.363691151,  0.204223573
   7578,  0.366224706,  0.203164726
   7579,  0.368791521,  0.202113837
   7580,  0.371375024,  0.201066911
   7581,  0.373966604,  0.200021893
   7582,  0.376562059,  0.198977754
   7583,  0.379159242,  0.197934031
   7584,    0.3817572,  0.196890518
   7585,  0.384355545,  0.195847079
   7586,   0.38695401,  0.194803685
   7587,  0.389552563,  0.193760291
   7588,  0.392151147,  0.192716897
   7589,  0.394749761,  0.191673517
   7590,  0.397348344,  0.190630138
   7591,  0.399946988,  0.189586759
   7592,  0.402545631,  0.188543379
   7593,  0.357535452,  0.211339056
   7594,  0.358817965,  0.210031316
   7595,  0.360631227,  0.208853915
   7596,  0.362791896,  0.207761675
   7597,  0.365163058,  0.206720918
   7598,  0.367654085,  0.205709368
   7599,  0.370209962,  0.204713583
   7600,  0.372799516,  0.203725934
   7601,  0.375405908,  0.202742338
   7602,  0.378020436,  0.201760709
   7603,  0.380638868,  0.200780004
   7604,  0.383259058,  0.199799716
   7605,  0.385880053,  0.198819637
   7606,  0.388501406,  0.197839633
   7607,  0.391122937,  0.196859658
   7608,  0.393744528,  0.195879713
   7609,  0.396366149,  0.194899753
   7610,   0.39898774,  0.193919808
   7611,  0.401609361,  0.192939878
   7612,  0.404231012,  0.191959947
   7613,  0.406852663,  0.190980002
   7614,  0.361406654,  0.212521344
   7615,  0.362701297,  0.211272746
   7616,  0.364530474,  0.210156113
   7617,  0.366709828,  0.209125683
   7618,  0.369101614,  0.208147317
   7619,  0.371614456,  0.207198545
   7620,  0.374192774,  0.206265733
   7621,  0.376805127,   0.20534119
   7622,  0.379434526,   0.20442076
   7623,  0.382072181,  0.203502327
   7624,  0.384713769,  0.202584833
   7625,  0.387357116,  0.201667771
   7626,  0.390001297,  0.200750917
   7627,  0.392645836,  0.199834153
   7628,  0.395290524,  0.198917419
   7629,  0.397935301,  0.198000699
   7630,  0.400580078,   0.19708398
   7631,  0.403224885,  0.196167275
   7632,  0.405869663,  0.195250571
   7633,    0.4085145,  0.194333866
   7634,  0.411159396,  0.193417072
   7635,  0.365255505,  0.213699952
   7636,  0.366565824,  0.212518722
   7637,  0.368413746,  0.211468369
   7638,  0.370613873,  0.210502639
   7639,  0.373027653,  0.209587827
   7640,  0.375563264,  0.208701923
   7641,  0.378164887,  0.207831666
   7642,  0.380800784,  0.206969529
   7643,  0.383453846,  0.206111491
   7644,  0.386115283,  0.205255404
   7645,  0.388780653,  0.204400271
   7646,  0.391447842,  0.203545541
   7647,  0.394115835,  0.202691033
   7648,  0.396784216,  0.201836601
   7649,  0.399452746,  0.200982243
   7650,  0.402121395,   0.20012787
   7651,  0.404790044,  0.199273497
   7652,  0.407458663,  0.198419139
   7653,  0.410127312,  0.197564796
   7654,   0.41279605,  0.196710348
   7655,  0.415465027,  0.195855558
   7656,  0.369029999,  0.214874148
   7657,  0.370369166,  0.213780642
   7658,  0.372247815,  0.212809503
   7659,  0.374477267,  0.211914927
   7660,  0.376918703,  0.211065888
   7661,  0.379480839,  0.210242718
   7662,   0.38210851,   0.20943363
   7663,  0.384770155,  0.208631992
   7664,  0.387448877,   0.20783411
   7665,  0.390135944,  0.207038075
   7666,  0.392826945,  0.206242949
   7667,  0.395519763,  0.205448225
   7668,  0.398213416,   0.20465371
   7669,  0.400907427,   0.20385927
   7670,  0.403601587,  0.203064859
   7671,  0.406295836,  0.202270448
   7672,  0.408990145,  0.201476067
   7673,  0.411684394,  0.200681686
   7674,  0.414378762,  0.199887246
   7675,  0.417073339,  0.199092492
   7676,  0.419768512,  0.198296964
   7677,  0.372630298,  0.216042995
   7678,  0.374037802,  0.215077579
   7679,  0.375979155,  0.214208603
   7680,  0.378259331,  0.213395402
   7681,  0.380741894,  0.212614805
   7682,  0.383339256,  0.211853176
   7683,  0.385998845,  0.211102277
   7684,  0.388690829,  0.210357249
   7685,  0.391399205,  0.209615335
   7686,  0.394115537,  0.208874971
   7687,  0.396835625,  0.208135396
   7688,  0.399557531,  0.207396209
   7689,  0.402280211,  0.206657156
   7690,   0.40500325,  0.205918193
   7691,  0.407726467,  0.205179274
   7692,  0.410449743,   0.20444034
   7693,   0.41317302,  0.203701437
   7694,  0.415896386,  0.202962503
   7695,  0.418619901,  0.202223361
   7696,  0.421343833,  0.201483682
   7697,   0.42406863,  0.200742811
   7698,  0.375914812,  0.217206925
   7699,  0.377485394,  0.216435403
   7700,  0.379551619,  0.215698808
   7701,  0.381919861,  0.214977622
   7702,  0.384465814,  0.214266539
   7703,   0.38711217,  0.213563189
   7704,  0.389813066,  0.212865382
   7705,  0.392542511,  0.212171122
   7706,  0.395286411,  0.211478949
   7707,  0.398037344,  0.210787892
   7708,  0.400791705,  0.210097447
   7709,  0.403547585,    0.2094073
   7710,   0.40630424,  0.208717272
   7711,  0.409061193,  0.208027333
   7712,  0.411818355,  0.207337409
   7713,  0.414575577,  0.206647485
   7714,  0.417332768,  0.205957577
   7715,  0.420090079,  0.205267593
   7716,  0.422847569,  0.204577312
   7717,  0.425605595,   0.20388639
   7718,  0.428364515,  0.203194246
   7719,  0.184994981, 0.00390808703
   7720, 0.0896781161, 0.00253509823
   7721,  0.094642207, 0.00256941188
   7722, 0.0996063575, 0.00260365987
   7723,  0.104570523, 0.00263788737
   7724,  0.109534718, 0.00267208577
   7725,  0.114498928, 0.00270626554
   7726,  0.119463146, 0.00274043623
   7727,  0.124427348, 0.00277460064
   7728,  0.129391521, 0.0028087548
   7729,  0.134355605, 0.00284288637
   7730,  0.139319465, 0.00287696393
   7731,  0.144282803, 0.00291091483
   7732,  0.149244875, 0.00294457073
   7733,  0.154203907, 0.0029775619
   7734,  0.159155726, 0.00300910207
   7735,  0.164089382, 0.00303772022
   7736,  0.168974489, 0.00306202751
   7737,  0.173742503, 0.00308372872
   7738,  0.178254128, 0.00312143518
   7739,  0.182214767, 0.00326249329
   7740,  0.187740222, 0.00579770561
   7741,  0.191465467, 0.00817125197
   7742,  0.195560545, 0.0106494296
   7743,  0.199797764, 0.0131424544
   7744,  0.204085216, 0.0156361237
   7745,  0.208388627,  0.018130051
   7746,   0.21269691, 0.0206242613
   7747,  0.217006624, 0.0231186058
   7748,   0.22131677, 0.0256130043
   7749,   0.22562705, 0.0281074196
   7750,  0.229937375, 0.0306018423
   7751,  0.234247699, 0.0330962688
   7752,  0.238558054, 0.0355906934
   7753,  0.242868394, 0.0380851179
   7754,  0.247178733, 0.0405795425
   7755,  0.251489073, 0.0430739708
   7756,  0.255799413, 0.0455683917
   7757,  0.260109723, 0.0480628163
   7758,  0.264420062, 0.0505572408
   7759,  0.268730402, 0.0530516692
   7760,  0.273040742, 0.0555460975
   7761,  0.277351081,  0.058040522
   7762,  0.281661421, 0.0605349466
   7763,  0.285971761, 0.0630293712
   7764,  0.290282071, 0.0655237958
   7765,   0.29459244, 0.0680182204
   7766,   0.29890275, 0.0705126449
   7767,   0.30321309, 0.0730070695
   7768,  0.307523429, 0.0755015016
   7769,  0.311833769, 0.0779959261
   7770,  0.316144109, 0.0804903507
   7771,  0.320454419, 0.0829847753
   7772,  0.324764788, 0.0854791999
   7773,  0.329075098, 0.0879736245
   7774,  0.333385438,  0.090468049
   7775,  0.337695777, 0.0929624736
   7776,  0.342006117, 0.0954568982
   7777,  0.346316457, 0.0979513228
   7778,  0.350626826,   0.10044574
   7779,  0.354937136,  0.102940165
   7780,  0.359247476,  0.105434597
   7781,  0.363557786,  0.107929021
   7782,  0.367868155,  0.110423446
   7783,  0.372178495,   0.11291787
   7784,  0.376488805,  0.115412302
   7785,  0.380799145,  0.117906727
   7786,  0.385109484,  0.120401151
   7787,  0.389419854,  0.122895576
   7788,  0.393730164,  0.125389993
   7789,  0.398040503,  0.127884418
   7790,  0.402350843,  0.130378842
   7791,  0.406661153,  0.132873267
   7792,  0.410971493,  0.135367706
   7793,  0.415281862,  0.137862116
   7794,  0.419592202,  0.140356556
   7795,  0.423902512,   0.14285098
   7796,  0.428212851,  0.145345405
   7797,  0.432523191,  0.147839829
   7798,  0.436833531,  0.150334269
   7799,   0.44114387,  0.152828678
   7800,   0.44545421,  0.155323118
   7801,   0.44976455,  0.157817528
   7802,  0.454074889,  0.160311967
   7803,  0.458385229,  0.162806377
   7804,  0.462695569,  0.165300816
   7805,  0.467005908,  0.167795241
   7806,  0.471316248,  0.170289665
   7807,  0.475626528,   0.17278409
   7808,  0.479936898,  0.175278515
   7809,  0.484247237,  0.177772939
   7810,  0.488557577,  0.180267364
   7811,  0.492867947,  0.182761788
   7812,  0.497178257,  0.185256213
   7813,  0.501488566,  0.187750638
   7814,  0.505798936,  0.190245047
   7815,  0.510109246,  0.192739472
   7816,  0.514419556,  0.195233896
   7817,  0.518729925,  0.197728321
   7818,  0.523040295,  0.200222746
   7819,  0.527350605,   0.20271717
   7820,  0.531660914,  0.205211595
   7821,  0.535971284,  0.207706019
   7822,  0.540281594,  0.210200459
   7823,  0.544591904,  0.212694883
   7824,  0.548902273,  0.215189308
   7825,  0.553212643,  0.217683733
   7826,  0.557522953,  0.220178157
   7827,  0.561833322,  0.222672582
   7828,  0.566143632,  0.225167036
   7829,  0.570454001,  0.227661461
   7830,  0.574764311,  0.230155885
   7831,  0.579074621,  0.232650295
   7832,  0.583384991,  0.235144719
   7833,   0.58769536,  0.237639144
   7834,   0.59200567,  0.240133569
   7835,   0.59631604,  0.242627993
   7836,  0.600626349,  0.245122418
   7837,  0.604936659,  0.247616842
   7838,  0.609246969,  0.250111282
   7839,  0.613557279,  0.252605706
   7840,  0.617867649,  0.255100101
   7841,  0.622178018,  0.257594526
   7842,  0.626488388,   0.26008898
   7843,  0.630798697,  0.262583375
   7844,  0.635109007,    0.2650778
   7845,  0.639419317,  0.267572254
   7846,  0.643729687,  0.270066679
   7847,  0.648039997,  0.272561103
   7848,  0.652350366,  0.275055498
   7849,  0.656660736,  0.277549952
   7850,  0.660971105,  0.280044377
   7851,  0.665281415,  0.282538801
   7852,  0.669591784,  0.285033196
   7853,  0.673902035,  0.287527651
   7854,  0.678212404,  0.290022075
   7855,  0.682522833,    0.2925165
   7856,  0.686833322,  0.295010984
   7857,  0.691143811,  0.297505498
   7858,  0.686614573,  0.297510028
   7859,  0.682078004,  0.297512531
   7860,   0.67753613,  0.297513545
   7861,  0.672990918,  0.297513634
   7862,  0.668443918,  0.297513217
   7863,  0.663896203,  0.297512531
   7864,  0.659348011,  0.297511786
   7865,    0.6547997,  0.297510952
   7866,  0.650251269,  0.297510117
   7867,  0.645702839,  0.297509253
   7868,  0.641154349,  0.297508419
   7869,  0.636605918,  0.297507584
   7870,  0.632057488,   0.29750675
   7871,  0.627509058,  0.297505915
   7872,  0.622960567,  0.297505051
   7873,  0.618412137,  0.297504216
   7874,  0.613863647,  0.297503382
   7875,  0.609315217,  0.297502548
   7876,  0.604766786,  0.297501713
   7877,  0.600218296,  0.297500849
   7878,  0.682318985,  0.295019746
   7879,  0.677791178,  0.295024723
   7880,  0.673253119,  0.295026809
   7881,  0.668708503,  0.295027077
   7882,  0.664160371,  0.295026302
   7883,  0.659610391,  0.295025021
   7884,  0.655059576,  0.295023501
   7885,  0.650508404,  0.295021892
   7886,  0.645957112,  0.295020252
   7887,  0.641405702,  0.295018554
   7888,  0.636854231,  0.295016855
   7889,  0.632302761,  0.295015156
   7890,   0.62775135,  0.295013487
   7891,   0.62319994,  0.295011818
   7892,  0.618648469,   0.29501012
   7893,  0.614096999,  0.295008421
   7894,  0.609545529,  0.295006752
   7895,  0.604994059,  0.295005083
   7896,  0.600442648,  0.295003384
   7897,  0.595891237,  0.295001686
   7898,   0.67802304,  0.292529345
   7899,  0.673503757,  0.292536765
   7900,  0.668969572,  0.292539924
   7901,  0.664425731,  0.292540401
   7902,  0.659876466,  0.292539358
   7903,  0.655324459,  0.292537451
   7904,  0.650771141,  0.292535245
   7905,  0.646217108,  0.292532831
   7906,  0.641662836,  0.292530358
   7907,  0.637108505,  0.292527854
   7908,  0.632554054,  0.292525291
   7909,  0.627999663,  0.292522758
   7910,  0.623445213,  0.292520225
   7911,  0.618890762,  0.292517722
   7912,  0.614336312,  0.292515188
   7913,  0.609781861,  0.292512655
   7914,  0.605227411,  0.292510122
   7915,   0.60067296,  0.292507589
   7916,   0.59611851,  0.292505056
   7917,  0.591564059,  0.292502522
   7918,  0.673726916,  0.290038943
   7919,  0.669216156,  0.290048718
   7920,  0.664685845,   0.29005298
   7921,  0.660142779,  0.290053666
   7922,  0.655592561,  0.290052325
   7923,  0.651038468,  0.290049911
   7924,  0.646482587,   0.29004696
   7925,  0.641925812,  0.290043771
   7926,  0.637368619,  0.290040493
   7927,  0.632811308,  0.290037155
   7928,  0.628253937,  0.290033758
   7929,  0.623696506,   0.29003036
   7930,  0.619139075,  0.290026993
   7931,  0.614581585,  0.290023625
   7932,  0.610024154,  0.290020257
   7933,  0.605466723,   0.29001686
   7934,  0.600909233,  0.290013492
   7935,  0.596351802,  0.290010124
   7936,  0.591794372,  0.290006757
   7937,  0.587236941,  0.290003359
   7938,  0.669430733,  0.287548542
   7939,  0.664928436,  0.287560672
   7940,   0.66040194,  0.287566006
   7941,  0.655859709,   0.28756693
   7942,  0.651308537,  0.287565291
   7943,  0.646752477,  0.287562311
   7944,  0.642194033,  0.287558675
   7945,  0.637634456,  0.287554711
   7946,  0.633074403,  0.287550628
   7947,  0.628514111,  0.287546426
   7948,    0.6239537,  0.287542224
   7949,  0.619393289,  0.287537992
   7950,  0.614832878,   0.28753376
   7951,  0.610272408,  0.287529558
   7952,  0.605711997,  0.287525326
   7953,  0.601151586,  0.287521064
   7954,  0.596591115,  0.287516862
   7955,  0.592030644,   0.28751266
   7956,  0.587470233,  0.287508428
   7957,  0.582909822,  0.287504226
   7958,  0.665134609,  0.285058111
   7959,  0.660640717,  0.285072595
   7960,  0.656118035,  0.285079032
   7961,  0.651576638,  0.285080194
   7962,  0.647024393,  0.285078287
   7963,  0.642466366,  0.285074741
   7964,  0.637905419,   0.28507039
   7965,  0.633343101,  0.285065651
   7966,  0.628780127,  0.285060704
   7967,  0.624216914,  0.285055697
   7968,  0.619653523,   0.28505066
   7969,  0.615090132,  0.285045624
   7970,  0.610526681,  0.285040557
   7971,   0.60596323,  0.285035461
   7972,  0.601399839,  0.285030365
   7973,  0.596836448,  0.285025299
   7974,  0.592272997,  0.285020232
   7975,  0.587709546,  0.285015166
   7976,  0.583146095,  0.285010129
   7977,  0.578582644,  0.285005093
   7978,  0.660838485,   0.28256768
   7979,  0.656352878,  0.282584548
   7980,  0.651834071,  0.282592028
   7981,  0.647293568,  0.282593429
   7982,  0.642740369,  0.282591254
   7983,  0.638180375,  0.282587171
   7984,  0.633616865,  0.282582104
   7985,  0.629051745,  0.282576561
   7986,   0.62448585,  0.282570809
   7987,  0.619919658,  0.282564998
   7988,  0.615353346,  0.282559097
   7989,  0.610786974,  0.282553196
   7990,  0.606220603,  0.282547295
   7991,  0.601654172,  0.282541364
   7992,  0.597087741,  0.282535434
   7993,   0.59252131,  0.282529533
   7994,  0.587954879,  0.282523632
   7995,  0.583388388,  0.282517731
   7996,  0.578821898,   0.28251183
   7997,  0.574255526,  0.282505929
   7998,  0.656542301,  0.280077249
   7999,  0.652065098,  0.280096442
   8000,  0.647550106,  0.280105054
   8001,  0.643010437,  0.280106694
   8002,  0.638456285,   0.28010422
   8003,  0.633894265,  0.280099571
   8004,  0.629328251,  0.280093789
   8005,  0.624760389,  0.280087471
   8006,  0.620191634,  0.280080914
   8007,   0.61562252,  0.280074269
   8008,  0.611053228,  0.280067563
   8009,  0.606483817,  0.280060828
   8010,  0.601914406,  0.280054063
   8011,  0.597344995,  0.280047297
   8012,  0.592775583,  0.280040503
   8013,  0.588206112,  0.280033767
   8014,  0.583636701,  0.280027032
   8015,   0.57906723,  0.280020267
   8016,  0.574497819,  0.280013502
   8017,  0.569928408,  0.280006766
   8018,  0.652246118,  0.277586818
   8019,  0.647777319,  0.277608365
   8020,  0.643266201,  0.277618051
   8021,  0.638727307,  0.277619898
   8022,  0.634172142,  0.277617186
   8023,  0.629608154,  0.277611971
   8024,  0.625039697,  0.277605474
   8025,  0.620469093,  0.277598381
   8026,  0.615897417,   0.27759102
   8027,  0.611325324,  0.277583539
   8028,  0.606753051,   0.27757597
   8029,   0.60218066,    0.2775684
   8030,  0.597608328,    0.2775608
   8031,  0.593035877,  0.277553201
   8032,  0.588463426,  0.277545571
   8033,  0.583890975,  0.277537972
   8034,  0.579318523,  0.277530372
   8035,  0.574746132,  0.277522802
   8036,  0.570173681,  0.277515203
   8037,  0.565601289,  0.277507603
   8038,  0.647949934,  0.275096387
   8039,   0.64348948,  0.275120318
   8040,  0.638982236,  0.275131047
   8041,  0.634444118,  0.275133133
   8042,  0.629887998,  0.275130153
   8043,  0.625322104,  0.275124371
   8044,  0.620751143,  0.275117189
   8045,  0.616177738,  0.275109291
   8046,    0.6116032,  0.275101125
   8047,  0.607028127,   0.27509281
   8048,  0.602452874,  0.275084436
   8049,  0.597877502,  0.275076002
   8050,  0.593302131,  0.275067568
   8051,  0.588726699,  0.275059104
   8052,  0.584151268,   0.27505064
   8053,  0.579575837,  0.275042176
   8054,  0.575000405,  0.275033742
   8055,  0.570425034,  0.275025308
   8056,  0.565849602,  0.275016904
   8057,  0.561274171,   0.27500844
   8058,   0.64365381,  0.272605956
   8059,  0.639201701,  0.272632241
   8060,  0.634698272,  0.272644073
   8061,  0.630161047,  0.272646368
   8062,  0.625603974,  0.272643119
   8063,  0.621036053,  0.272636771
   8064,  0.616462588,  0.272628874
   8065,  0.611886382,  0.272620231
   8066,  0.607308984,  0.272611231
   8067,  0.602730989,  0.272602081
   8068,  0.598152757,  0.272592843
   8069,  0.593574405,  0.272583574
   8070,  0.588995993,  0.272574306
   8071,  0.584417582,  0.272565007
   8072,   0.57983911,  0.272555709
   8073,  0.575260699,  0.272546411
   8074,  0.570682287,  0.272537112
   8075,  0.566103876,  0.272527844
   8076,  0.561525464,  0.272518575
   8077,  0.556947052,  0.272509277
   8078,  0.639357686,  0.270115525
   8079,  0.634913921,  0.270144165
   8080,  0.630414307,  0.270157099
   8081,  0.625877917,  0.270159632
   8082,   0.62131989,  0.270156085
   8083,  0.616749942,  0.270149171
   8084,  0.612173975,  0.270140588
   8085,  0.607595026,  0.270131171
   8086,  0.603014767,  0.270121336
   8087,  0.598433793,  0.270111352
   8088,  0.593852639,  0.270101279
   8089,  0.589271247,  0.270091176
   8090,  0.584689856,  0.270081043
   8091,  0.580108404,   0.27007091
   8092,  0.575526953,  0.270060778
   8093,  0.570945561,  0.270050645
   8094,  0.566364169,  0.270040512
   8095,  0.561782718,  0.270030379
   8096,  0.557201326,  0.270020276
   8097,  0.552619934,  0.270010144
   8098,  0.635061502,  0.267625093
   8099,  0.630626142,  0.267656118
   8100,  0.626130402,  0.267670095
   8101,  0.621594787,  0.267672896
   8102,  0.617035747,  0.267669052
   8103,  0.612463832,  0.267661572
   8104,  0.607885361,  0.267652273
   8105,  0.603303671,  0.267642081
   8106,  0.598720491,  0.267631471
   8107,  0.594136596,  0.267620623
   8108,  0.589552402,  0.267609715
   8109,   0.58496809,  0.267598748
   8110,  0.580383658,  0.267587781
   8111,  0.575799227,  0.267576814
   8112,  0.571214795,  0.267565846
   8113,  0.566630423,  0.267554879
   8114,  0.562046051,  0.267543912
   8115,  0.557461619,  0.267532945
   8116,  0.552877188,  0.267521977
   8117,  0.548292756,   0.26751098
   8118,  0.630765319,  0.265134662
   8119,  0.626338363,  0.265168011
   8120,  0.621846437,  0.265183091
   8121,  0.617311716,  0.265186101
   8122,  0.612751663,  0.265182018
   8123,  0.608177781,  0.265174001
   8124,  0.603596807,  0.265163988
   8125,  0.599012375,  0.265152991
   8126,  0.594426274,  0.265141577
   8127,  0.589839399,  0.265129924
   8128,  0.585252225,  0.265118152
   8129,  0.580664933,   0.26510635
   8130,   0.57607758,  0.265094519
   8131,  0.571490169,  0.265082717
   8132,  0.566902697,  0.265070915
   8133,  0.562315285,  0.265059114
   8134,  0.557727814,  0.265047312
   8135,  0.553140402,   0.26503548
   8136,   0.54855299,  0.265023649
   8137,  0.543965638,  0.265011817
   8138,  0.626469195,  0.262644231
   8139,  0.622050583,  0.262679964
   8140,  0.617562473,  0.262696087
   8141,  0.613028586,  0.262699366
   8142,  0.608467519,  0.262694985
   8143,  0.603891671,  0.262686402
   8144,  0.599308252,  0.262675703
   8145,   0.59472096,  0.262663931
   8146,  0.590131998,  0.262651682
   8147,  0.585542202,  0.262639195
   8148,  0.580952048,  0.262626588
   8149,  0.576361775,  0.262613952
   8150,  0.571771383,  0.262601316
   8151,  0.567180991,   0.26258865
   8152,  0.562590599,  0.262575984
   8153,  0.558000147,  0.262563318
   8154,  0.553409696,  0.262550652
   8155,  0.548819304,  0.262537986
   8156,  0.544228911,   0.26252535
   8157,  0.539638519,  0.262512684
   8158,  0.622173011,   0.26015377
   8159,  0.617762804,  0.260191858
   8160,  0.613278568,  0.260209113
   8161,  0.608745456,    0.2602126
   8162,  0.604183435,  0.260207951
   8163,   0.59960556,  0.260198832
   8164,  0.595019579,  0.260187417
   8165,  0.590429604,   0.26017487
   8166,  0.585837722,  0.260161787
   8167,  0.581244946,  0.260148466
   8168,  0.576651812,  0.260135055
   8169,  0.572058558,  0.260121554
   8170,  0.567465186,  0.260108054
   8171,  0.562871814,  0.260094583
   8172,  0.558278441,  0.260081053
   8173,  0.553685009,  0.260067523
   8174,  0.549091578,  0.260054022
   8175,  0.544498205,  0.260040522
   8176,  0.539904773,  0.260027021
   8177,  0.535311401,  0.260013521
   8178,  0.617876887,  0.257663339
   8179,  0.613474965,  0.257703781
   8180,  0.608994603,  0.257722139
   8181,  0.604462385,  0.257725835
   8182,  0.599899352,  0.257720888
   8183,   0.59531951,  0.257711232
   8184,  0.590731025,  0.257699102
   8185,  0.586138308,  0.257685781
   8186,  0.581543505,  0.257671893
   8187,  0.576947808,  0.257657737
   8188,  0.572351694,  0.257643461
   8189,  0.567755461,  0.257629156
   8190,  0.563159049,  0.257614821
   8191,  0.558562696,  0.257600486
   8192,  0.553966284,  0.257586122
   8193,  0.549369872,  0.257571757
   8194,  0.544773459,  0.257557392
   8195,  0.540177047,  0.257543027
   8196,  0.535580635,  0.257528692
   8197,  0.530984282,  0.257514358
   8198,  0.613580704,  0.255172908
   8199,  0.609187186,  0.255215734
   8200,  0.604710698,  0.255235136
   8201,  0.600179255,  0.255239069
   8202,  0.595615268,  0.255233854
   8203,  0.591033459,  0.255223602
   8204,  0.586442411,  0.255210817
   8205,  0.581846893,  0.255196691
   8206,  0.577249229,  0.255181968
   8207,  0.572650611,  0.255167007
   8208,  0.568051577,  0.255151898
   8209,  0.563452303,  0.255136728
   8210,  0.558852911,  0.255121589
   8211,  0.554253578,   0.25510639
   8212,  0.549654126,   0.25509119
   8213,  0.545054734,  0.255075991
   8214,  0.540455341,  0.255060792
   8215,  0.535855949,  0.255045593
   8216,  0.531256557,  0.255030394
   8217,  0.526657164,  0.255015194
   8218,   0.60928452,  0.252682507
   8219,  0.604899406,  0.252727658
   8220,  0.600426674,  0.252748162
   8221,  0.595896065,  0.252752334
   8222,  0.591331124,   0.25274682
   8223,  0.586747408,  0.252736032
   8224,  0.582153916,  0.252722502
   8225,  0.577555537,  0.252707601
   8226,  0.572954953,  0.252692103
   8227,  0.568353415,  0.252676308
   8228,    0.5637514,  0.252660364
   8229,  0.559149146,   0.25264436
   8230,  0.554546773,  0.252628326
   8231,  0.549944401,  0.252612293
   8232,  0.545341969,  0.252596259
   8233,  0.540739536,  0.252580196
   8234,  0.536137164,  0.252564132
   8235,  0.531534791,  0.252548099
   8236,  0.526932418,  0.252532065
   8237,  0.522330046,  0.252516031
   8238,  0.604988337,  0.250192076
   8239,  0.600611567,  0.250239581
   8240,  0.596142709,  0.250261188
   8241,  0.591612935,  0.250265568
   8242,   0.58704704,  0.250259787
   8243,  0.582461357,  0.250248432
   8244,  0.577865303,  0.250234187
   8245,  0.573264182,   0.25021854
   8246,  0.568660736,  0.250202209
   8247,  0.564056218,  0.250185579
   8248,  0.559451222,    0.2501688
   8249,  0.554845929,  0.250151962
   8250,  0.550240576,  0.250135124
   8251,  0.545635223,  0.250118226
   8252,  0.541029811,  0.250101328
   8253,  0.536424398,   0.25008443
   8254,  0.531818986,  0.250067532
   8255,  0.527213633,  0.250050664
   8256,   0.52260828,  0.250033766
   8257,  0.518002868,  0.250016868
   8258,  0.600692153,  0.247701615
   8259,  0.596323788,  0.247751504
   8260,  0.591858804,  0.247774184
   8261,  0.587329865,  0.247778803
   8262,  0.582762957,  0.247772753
   8263,  0.578175247,  0.247760847
   8264,  0.573576689,  0.247745901
   8265,  0.568972826,   0.24772948
   8266,  0.564366519,  0.247712344
   8267,  0.559759021,   0.24769485
   8268,  0.555150986,  0.247677237
   8269,  0.550542772,  0.247659564
   8270,  0.545934439,  0.247641861
   8271,  0.541326046,  0.247624129
   8272,  0.536717653,  0.247606397
   8273,  0.532109261,  0.247588649
   8274,  0.527500868,  0.247570902
   8275,  0.522892475,   0.24755317
   8276,  0.518284082,  0.247535452
   8277,   0.51367569,  0.247517735
   8278,  0.596396029,  0.245211199
   8279,  0.592036009,  0.245263442
   8280,  0.587574899,  0.245287195
   8281,  0.583046794,  0.245292053
   8282,  0.578478932,   0.24528572
   8283,  0.573889136,  0.245273262
   8284,  0.569288135,  0.245257601
   8285,   0.56468153,  0.245240405
   8286,  0.560072303,  0.245222449
   8287,  0.555461824,  0.245204136
   8288,  0.550850868,  0.245185673
   8289,  0.546239674,  0.245167151
   8290,  0.541628301,  0.245148614
   8291,  0.537016988,  0.245130047
   8292,  0.532405615,  0.245111465
   8293,  0.527794182,  0.245092869
   8294,   0.52318275,  0.245074287
   8295,  0.518571377,  0.245055705
   8296,  0.513960004,  0.245037138
   8297,  0.509348631,  0.245018587
   8298,  0.592099905,  0.242720783
   8299,  0.587748289,  0.242775381
   8300,  0.583290994,  0.242800191
   8301,  0.578763664,  0.242805302
   8302,  0.574194789,  0.242798686
   8303,  0.569603086,  0.242785662
   8304,   0.56499958,  0.242769301
   8305,  0.560390234,    0.2427513
   8306,  0.555778027,   0.24273254
   8307,  0.551164627,  0.242713422
   8308,  0.546550691,  0.242694125
   8309,  0.541936517,  0.242674768
   8310,  0.537322164,  0.242655367
   8311,   0.53270781,   0.24263595
   8312,  0.528093457,  0.242616534
   8313,  0.523479044,  0.242597103
   8314,  0.518864632,  0.242577672
   8315,  0.514250278,  0.242558256
   8316,  0.509635866,   0.24253884
   8317,  0.505021453,  0.242519423
   8318,  0.587803781,  0.240230352
   8319,  0.583460569,  0.240287289
   8320,  0.579007089,  0.240313202
   8321,  0.574480534,  0.240318537
   8322,  0.569910705,  0.240311652
   8323,  0.565316975,  0.240298063
   8324,  0.560710967,  0.240281016
   8325,  0.556098819,  0.240262225
   8326,   0.55148381,   0.24024266
   8327,   0.54686749,  0.240222692
   8328,  0.542250514,  0.240202576
   8329,    0.5376333,  0.240182355
   8330,  0.533016026,  0.240162119
   8331,  0.528398693,  0.240141869
   8332,    0.5237813,  0.240121603
   8333,  0.519163907,  0.240101323
   8334,  0.514546514,  0.240081057
   8335,  0.509929121,  0.240060791
   8336,  0.505311728,  0.240040526
   8337,  0.500694335,   0.24002026
   8338,  0.583507657,  0.237739906
   8339,   0.57917279,  0.237799212
   8340,  0.574723125,  0.237826198
   8341,  0.570197463,  0.237831786
   8342,  0.565626562,  0.237824619
   8343,  0.561030865,  0.237810478
   8344,  0.556422353,  0.237792701
   8345,  0.551807523,  0.237773165
   8346,  0.547189593,  0.237752765
   8347,  0.542570293,  0.237731963
   8348,  0.537950337,  0.237710997
   8349,  0.533330202,  0.237689942
   8350,  0.528709888,  0.237668857
   8351,  0.524089575,  0.237647772
   8352,  0.519469142,  0.237626642
   8353,  0.514848769,  0.237605527
   8354,  0.510228395,  0.237584427
   8355,  0.505607963,  0.237563312
   8356,  0.500987589,  0.237542212
   8357,  0.496367186,  0.237521112
   8358,  0.579211414,   0.23524946
   8359,  0.574884951,  0.235311151
   8360,  0.570439219,  0.235339209
   8361,  0.565914333,  0.235345036
   8362,  0.561342478,  0.235337585
   8363,  0.556744814,  0.235322878
   8364,  0.552133799,  0.235304415
   8365,  0.547516167,   0.23528409
   8366,  0.542895377,  0.235262856
   8367,  0.538273096,  0.235241234
   8368,   0.53365016,  0.235219419
   8369,  0.529026985,  0.235197529
   8370,  0.524403691,   0.23517561
   8371,  0.519780397,  0.235153675
   8372,  0.515156984,  0.235131711
   8373,  0.510533571,  0.235109761
   8374,  0.505910218,  0.235087812
   8375,  0.501286864,  0.235065848
   8376,  0.496663451,  0.235043913
   8377,  0.492040038,  0.235021949
   8378,   0.57491529,  0.232759044
   8379,  0.570597172,  0.232823074
   8380,  0.566155195,  0.232852235
   8381,  0.561631203,   0.23285827
   8382,  0.557058394,  0.232850552
   8383,  0.552458704,  0.232835278
   8384,  0.547845185,  0.232816115
   8385,  0.543224812,     0.232795
   8386,    0.5386011,  0.232772976
   8387,  0.533975959,  0.232750505
   8388,  0.529350042,  0.232727855
   8389,  0.524723828,  0.232705131
   8390,  0.520097554,  0.232682362
   8391,   0.51547122,  0.232659578
   8392,  0.510844827,   0.23263678
   8393,  0.506218433,  0.232613996
   8394,   0.50159204,  0.232591182
   8395,  0.496965706,  0.232568383
   8396,  0.492339313,  0.232545599
   8397,   0.48771292,  0.232522815
   8398,  0.570619166,  0.230268613
   8399,  0.566309333,  0.230334997
   8400,   0.56187129,  0.230365232
   8401,  0.557348073,   0.23037152
   8402,   0.55277431,  0.230363518
   8403,  0.548172593,  0.230347693
   8404,  0.543556571,  0.230327815
   8405,  0.538933396,   0.23030594
   8406,  0.534306824,  0.230283082
   8407,  0.529678702,  0.230259791
   8408,  0.525049865,  0.230236292
   8409,  0.520420671,  0.230212718
   8410,  0.515791416,  0.230189115
   8411,  0.511162043,  0.230165482
   8412,  0.506532669,  0.230141833
   8413,  0.501903296,  0.230118215
   8414,  0.497273922,  0.230094567
   8415,  0.492644548,  0.230070919
   8416,  0.488015175,  0.230047286
   8417,  0.483385772,  0.230023652
   8418,  0.566322982,  0.227778196
   8419,  0.562021613,  0.227846935
   8420,  0.557587385,  0.227878243
   8421,  0.553064942,   0.22788474
   8422,  0.548490167,  0.227876484
   8423,  0.543886542,  0.227860108
   8424,  0.539268017,   0.22783953
   8425,    0.5346421,   0.22781685
   8426,  0.530012608,  0.227793187
   8427,  0.525381505,  0.227769077
   8428,  0.520749688,  0.227744728
   8429,  0.516117573,   0.22772032
   8430,  0.511485279,  0.227695867
   8431,  0.506852984,  0.227671385
   8432,  0.502220571,  0.227646902
   8433,  0.497588187,   0.22762242
   8434,  0.492955804,  0.227597952
   8435,   0.48832342,  0.227573454
   8436,  0.483691037,  0.227548987
   8437,  0.479058623,  0.227524489
   8438,  0.562026799,  0.225287765
   8439,  0.557733834,  0.225358874
   8440,  0.553303361,  0.225391254
   8441,  0.548781812,  0.225397989
   8442,  0.544206083,  0.225389451
   8443,  0.539600492,  0.225372523
   8444,  0.534979463,  0.225351214
   8445,  0.530350745,  0.225327775
   8446,  0.525718331,  0.225303292
   8447,  0.521084309,  0.225278348
   8448,  0.516449511,   0.22525318
   8449,  0.511814356,  0.225227907
   8450,  0.507179141,   0.22520262
   8451,  0.502543807,  0.225177288
   8452,  0.497908413,  0.225151971
   8453,   0.49327302,  0.225126654
   8454,  0.488637626,  0.225101322
   8455,  0.484002262,   0.22507599
   8456,  0.479366899,  0.225050673
   8457,  0.474731505,  0.225025326
   8458,  0.557730675,  0.222797319
   8459,  0.553445995,  0.222870782
   8460,  0.549019396,  0.222904265
   8461,  0.544498682,  0.222911239
   8462,  0.539921999,  0.222902417
   8463,  0.535314441,  0.222884923
   8464,  0.530690849,  0.222862929
   8465,  0.526059389,  0.222838685
   8466,  0.521424115,  0.222813413
   8467,  0.516787112,  0.222787619
   8468,  0.512149334,  0.222761601
   8469,  0.507511199,  0.222735509
   8470,  0.502873003,  0.222709388
   8471,  0.498234689,  0.222683221
   8472,  0.493596286,   0.22265704
   8473,  0.488957882,  0.222630873
   8474,  0.484319508,  0.222604692
   8475,  0.479681164,  0.222578511
   8476,   0.47504276,  0.222552344
   8477,  0.470404387,  0.222526178
   8478,  0.553434491,  0.220306873
   8479,  0.549158216,  0.220382705
   8480,  0.544735491,  0.220417276
   8481,  0.540215611,  0.220424473
   8482,  0.535637915,  0.220415384
   8483,   0.53102839,  0.220397323
   8484,  0.526402235,  0.220374614
   8485,  0.521768034,   0.22034961
   8486,  0.517129898,  0.220323503
   8487,  0.512489915,   0.22029689
   8488,  0.507849216,  0.220270053
   8489,  0.503208041,  0.220243111
   8490,  0.498566866,  0.220216125
   8491,  0.493925512,  0.220189124
   8492,  0.489284128,  0.220162109
   8493,  0.484642744,  0.220135093
   8494,   0.48000139,  0.220108062
   8495,  0.475360036,  0.220081046
   8496,  0.470718652,   0.22005403
   8497,  0.466077268,   0.22002703
   8498,  0.549138308,  0.217816442
   8499,  0.544870436,  0.217894629
   8500,  0.540451527,  0.217930272
   8501,  0.535932481,  0.217937708
   8502,  0.531353831,   0.21792835
   8503,   0.52674228,  0.217909738
   8504,  0.522113681,  0.217886314
   8505,  0.517476678,   0.21786052
   8506,  0.512835681,  0.217833608
   8507,  0.508192778,   0.21780616
   8508,  0.503549039,  0.217778474
   8509,  0.498904914,  0.217750698
   8510,  0.494260699,  0.217722878
   8511,  0.489616364,  0.217695028
   8512,   0.48497197,  0.217667177
   8513,  0.480327606,  0.217639297
   8514,  0.475683242,  0.217611447
   8515,  0.471038878,  0.217583597
   8516,  0.466394544,  0.217555732
   8517,   0.46175015,  0.217527866
   8518,  0.544842124,  0.215326011
   8519,  0.540582657,  0.215406552
   8520,  0.536167622,  0.215443283
   8521,  0.531649411,  0.215450943
   8522,  0.527069688,  0.215441316
   8523,  0.522456169,  0.215422124
   8524,  0.517825127,  0.215398014
   8525,  0.513185322,  0.215371445
   8526,  0.508541405,  0.215343729
   8527,  0.503895521,  0.215315446
   8528,  0.499248862,  0.215286925
   8529,  0.494601786,    0.2152583
   8530,  0.489954531,   0.21522963
   8531,  0.485307217,  0.215200946
   8532,  0.480659842,  0.215172246
   8533,  0.476012468,  0.215143532
   8534,  0.471365094,  0.215114832
   8535,   0.46671775,  0.215086132
   8536,  0.462070405,  0.215057418
   8537,  0.457423031,  0.215028703
   8538,   0.54054594,   0.21283558
   8539,  0.536294878,   0.21291849
   8540,  0.531883717,  0.212956294
   8541,  0.527366281,  0.212964177
   8542,  0.522785604,  0.212954268
   8543,  0.518170118,  0.212934539
   8544,  0.513536513,  0.212909728
   8545,  0.508893967,  0.212882385
   8546,  0.504247129,  0.212853834
   8547,  0.499598324,  0.212824732
   8548,  0.494948685,  0.212795377
   8549,  0.490298629,  0.212765902
   8550,  0.485648394,  0.212736383
   8551,  0.480998069,  0.212706849
   8552,  0.476347685,    0.2126773
   8553,   0.47169733,  0.212647751
   8554,  0.467046976,  0.212618202
   8555,  0.462396622,  0.212588653
   8556,  0.457746267,  0.212559104
   8557,  0.453095883,  0.212529555
   8558,  0.536249757,  0.210345134
   8559,  0.532007039,  0.210430399
   8560,  0.527599692,  0.210469291
   8561,   0.52308315,  0.210477427
   8562,   0.51850152,  0.210467219
   8563,  0.513884008,  0.210446954
   8564,  0.509247899,  0.210421428
   8565,  0.504602551,  0.210393324
   8566,  0.499952853,  0.210363954
   8567,  0.495301187,  0.210334003
   8568,  0.490648508,  0.210303813
   8569,  0.485995471,  0.210273504
   8570,  0.481342226,  0.210243136
   8571,  0.476688921,  0.210212752
   8572,  0.472035527,  0.210182369
   8573,  0.467382193,   0.21015197
   8574,  0.462728858,  0.210121572
   8575,  0.458075494,  0.210091174
   8576,  0.453422129,  0.210060775
   8577,  0.448768735,  0.210030377
   8578,  0.531953633,  0.207854703
   8579,  0.527719259,  0.207942307
   8580,  0.523315787,  0.207982302
   8581,   0.51880002,  0.207990676
   8582,  0.514217377,  0.207980201
   8583,  0.509597898,  0.207959369
   8584,  0.504959345,  0.207933143
   8585,  0.500311255,  0.207904249
   8586,  0.495658696,   0.20787406
   8587,   0.49100399,  0.207843274
   8588,  0.486348361,   0.20781225
   8589,  0.481692314,  0.207781106
   8590,  0.477036059,  0.207749903
   8591,  0.472379774,   0.20771867
   8592,  0.467723429,  0.207687423
   8593,  0.463067055,  0.207656175
   8594,   0.45841068,  0.207624942
   8595,  0.453754336,  0.207593709
   8596,  0.449097991,  0.207562476
   8597,  0.444441617,  0.207531244
   8598,  0.527657509,  0.205364257
   8599,   0.52343148,   0.20545423
   8600,  0.519031763,  0.205495313
   8601,   0.51451689,  0.205503911
   8602,  0.509933293,  0.205493167
   8603,  0.505311847,  0.205471784
   8604,  0.500670791,  0.205444857
   8605,   0.49601993,  0.205415159
   8606,  0.491364419,  0.205384165
   8607,  0.486706793,   0.20535256
   8608,  0.482048213,  0.205320686
   8609,  0.477389157,  0.205288708
   8610,  0.472729921,  0.205256671
   8611,  0.468070626,  0.205224574
   8612,  0.463411301,  0.205192491
   8613,  0.458751917,  0.205160394
   8614,  0.454092532,  0.205128327
   8615,  0.449433208,  0.205096245
   8616,  0.444773853,  0.205064163
   8617,  0.440114498,   0.20503208
   8618,  0.523361325,  0.202873826
   8619,  0.519143701,  0.202966169
   8620,  0.514747858,  0.203008309
   8621,   0.51023376,  0.203017145
   8622,  0.505649209,  0.203006133
   8623,  0.501025796,  0.202984184
   8624,  0.496382177,  0.202956542
   8625,  0.491728604,  0.202926069
   8626,  0.487070203,   0.20289427
   8627,  0.482409596,  0.202861831
   8628,  0.477748007,  0.202829123
   8629,  0.473085999,  0.202796295
   8630,  0.468423754,  0.202763408
   8631,  0.463761479,  0.202730477
   8632,  0.459099144,   0.20269756
   8633,  0.454436779,  0.202664629
   8634,  0.449774384,  0.202631712
   8635,   0.44511205,   0.20259878
   8636,  0.440449715,  0.202565849
   8637,   0.43578738,  0.202532932
   8638,  0.519065201,  0.200383395
   8639,  0.514855921,  0.200478107
   8640,  0.510463893,  0.200521335
   8641,   0.50595057,   0.20053038
   8642,  0.501365066,    0.2005191
   8643,  0.496739715,  0.200496584
   8644,  0.492093623,  0.200468227
   8645,  0.487437248,  0.200436994
   8646,  0.482775927,  0.200404391
   8647,    0.4781124,  0.200371116
   8648,    0.4734478,  0.200337559
   8649,  0.468782812,  0.200303897
   8650,  0.464117587,  0.200270146
   8651,  0.459452331,  0.200236395
   8652,  0.454786986,  0.200202629
   8653,  0.450121641,  0.200168848
   8654,  0.445456296,  0.200135082
   8655,  0.440790951,  0.200101316
   8656,  0.436125576,   0.20006755
   8657,  0.431460232,  0.200033769
   8658,  0.514768958,  0.197892964
   8659,  0.510568142,  0.197990015
   8660,  0.506179988,  0.198034331
   8661,    0.5016675,  0.198043615
   8662,  0.497080982,  0.198032051
   8663,  0.492453635,  0.198008984
   8664,  0.487805009,  0.197979927
   8665,  0.483145893,  0.197947919
   8666,   0.47848171,  0.197914481
   8667,  0.473815233,  0.197880387
   8668,  0.469147652,   0.19784601
   8669,  0.464479685,  0.197811499
   8670,  0.459811449,  0.197776929
   8671,  0.455143154,  0.197742313
   8672,  0.450474828,  0.197707698
   8673,  0.445806503,  0.197673082
   8674,  0.441138148,  0.197638467
   8675,  0.436469793,  0.197603852
   8676,  0.431801438,  0.197569236
   8677,  0.427133083,  0.197534621
   8678,  0.510472834,  0.195402533
   8679,  0.506280303,  0.195501953
   8680,  0.501896024,  0.195547327
   8681,  0.497384399,  0.195556849
   8682,  0.492796898,  0.195545018
   8683,  0.488167524,  0.195521399
   8684,  0.483516425,  0.195491642
   8685,  0.478854507,  0.195458844
   8686,  0.474187464,  0.195424587
   8687,  0.469518006,  0.195389673
   8688,  0.464847505,  0.195354447
   8689,  0.460176528,  0.195319086
   8690,  0.455505311,  0.195283681
   8691,  0.450834036,  0.195248231
   8692,  0.446162701,  0.195212767
   8693,  0.441491365,  0.195177317
   8694,   0.43682003,  0.195141852
   8695,  0.432148695,  0.195106387
   8696,    0.4274773,  0.195070922
   8697,  0.422805965,  0.195035458
   8698,   0.50617671,  0.192912102
   8699,  0.501992524,  0.193013892
   8700,  0.497612089,  0.193060353
   8701,  0.493101299,  0.193070114
   8702,  0.488512814,  0.193057984
   8703,  0.483881444,  0.193033814
   8704,  0.479227841,  0.193003356
   8705,  0.474563152,  0.192969769
   8706,  0.469893217,  0.192934707
   8707,  0.465220809,  0.192898959
   8708,  0.460547328,  0.192862868
   8709,   0.45587337,  0.192826673
   8710,  0.451199174,  0.192790419
   8711,  0.446524888,  0.192754135
   8712,  0.441850543,   0.19271782
   8713,  0.437176228,  0.192681521
   8714,  0.432501912,  0.192645222
   8715,  0.427827537,  0.192608923
   8716,  0.423153192,  0.192572623
   8717,  0.418478847,  0.192536294
   8718,  0.501880527,  0.190421671
   8719,  0.497704774,    0.1905258
   8720,  0.493328154,  0.190573364
   8721,  0.488818169,  0.190583348
   8722,  0.484228671,  0.190570951
   8723,  0.479595363,  0.190546215
   8724,  0.474939227,  0.190515056
   8725,  0.470271766,  0.190480709
   8726,  0.465598971,  0.190444797
   8727,  0.460923642,  0.190408215
   8728,  0.456247181,   0.19037132
   8729,  0.451570213,   0.19033426
   8730,  0.446893007,  0.190297171
   8731,  0.442215741,  0.190260038
   8732,  0.437538445,  0.190222889
   8733,   0.43286109,  0.190185741
   8734,  0.428183734,  0.190148607
   8735,  0.423506409,  0.190111458
   8736,  0.418829083,   0.19007431
   8737,  0.414151728,  0.190037161
   8738,  0.497584373,  0.187931255
   8739,  0.493416995,  0.188037753
   8740,  0.489044189,   0.18808639
   8741,  0.484535068,  0.188096598
   8742,  0.479944587,  0.188083932
   8743,  0.475309283,  0.188058645
   8744,  0.470650613,  0.188026756
   8745,   0.46598044,  0.187991619
   8746,  0.461304754,  0.187954918
   8747,  0.456626475,  0.187917501
   8748,  0.451947004,  0.187879741
   8749,  0.447267056,  0.187841862
   8750,  0.442586869,  0.187803924
   8751,  0.437906623,  0.187765956
   8752,  0.433226317,  0.187727958
   8753,  0.428545952,  0.187689975
   8754,  0.423865587,  0.187651992
   8755,  0.419185281,  0.187613994
   8756,  0.414504945,  0.187575996
   8757,   0.40982458,  0.187538013
   8758,  0.493288249,  0.185440823
   8759,  0.489129245,  0.185549676
   8760,  0.484760284,  0.185599387
   8761,  0.480251938,  0.185609847
   8762,  0.475660503,  0.185596898
   8763,  0.471023232,  0.185571045
   8764,  0.466362089,  0.185538456
   8765,  0.461689115,  0.185502529
   8766,  0.457010508,  0.185465023
   8767,  0.452329248,  0.185426772
   8768,  0.447646856,  0.185388193
   8769,  0.442963898,   0.18534945
   8770,  0.438280731,  0.185310677
   8771,  0.433597475,  0.185271859
   8772,   0.42891416,  0.185233027
   8773,  0.424230814,  0.185194194
   8774,  0.419547439,  0.185155362
   8775,  0.414864123,  0.185116529
   8776,  0.410180777,  0.185077697
   8777,  0.405497432,   0.18503885
   8778,  0.488992095,  0.182950407
   8779,  0.484841466,    0.1830616
   8780,   0.48047635,  0.183112398
   8781,  0.475968838,  0.183123097
   8782,  0.471376389,  0.183109865
   8783,  0.466737151,  0.183083445
   8784,  0.462073505,  0.183050156
   8785,  0.457397759,  0.183013469
   8786,  0.452716261,  0.182975128
   8787,  0.448032051,  0.182936043
   8788,  0.443346679,  0.182896614
   8789,  0.438660741,  0.182857066
   8790,  0.433974564,  0.182817429
   8791,  0.429288328,  0.182777762
   8792,  0.424602002,  0.182738081
   8793,  0.419915676,  0.182698399
   8794,  0.415229321,  0.182658732
   8795,  0.410542995,  0.182619065
   8796,  0.405856639,  0.182579383
   8797,  0.401170313,  0.182539687
   8798,  0.484695911,  0.180459961
   8799,  0.480553657,  0.180573523
   8800,  0.476192415,  0.180625394
   8801,  0.471685708,  0.180636317
   8802,  0.467092305,  0.180622816
   8803,  0.462451041,  0.180595845
   8804,  0.457784951,  0.180561855
   8805,  0.453106403,  0.180524394
   8806,  0.448422015,  0.180485249
   8807,  0.443734884,  0.180445328
   8808,  0.439046502,  0.180405065
   8809,  0.434357584,  0.180364653
   8810,  0.429668427,  0.180324167
   8811,   0.42497915,  0.180283666
   8812,  0.420289844,  0.180243134
   8813,  0.415600538,  0.180202618
   8814,  0.410911202,  0.180162102
   8815,  0.406221867,  0.180121586
   8816,  0.401532531,  0.180081069
   8817,  0.396843165,  0.180040538
   8818,  0.480399728,   0.17796953
   8819,  0.476265848,  0.178085446
   8820,   0.47190842,  0.178138405
   8821,  0.467402577,  0.178149551
   8822,  0.462808222,  0.178135782
   8823,   0.45816496,  0.178108245
   8824,  0.453496337,  0.178073555
   8825,  0.448815048,  0.178035289
   8826,  0.444127768,  0.177995354
   8827,  0.439437687,  0.177954614
   8828,  0.434746325,  0.177913517
   8829,  0.430054426,  0.177872241
   8830,  0.425362259,   0.17783092
   8831,  0.420670003,  0.177789569
   8832,  0.415977687,  0.177748203
   8833,    0.4112854,  0.177706838
   8834,  0.406593025,  0.177665472
   8835,  0.401900709,  0.177624106
   8836,  0.397208393,  0.177582741
   8837,  0.392516017,  0.177541375
   8838,  0.476103544,  0.175479114
   8839,  0.471978068,   0.17559737
   8840,  0.467624485,  0.175651431
   8841,  0.463119447,  0.175662816
   8842,  0.458524108,  0.175648764
   8843,  0.453878909,   0.17562066
   8844,  0.449207753,   0.17558524
   8845,  0.444523692,  0.175546214
   8846,  0.439833522,  0.175505459
   8847,  0.435140491,  0.175463885
   8848,  0.430446178,  0.175421953
   8849,  0.425751269,  0.175379857
   8850,  0.421056122,  0.175337687
   8851,  0.416360885,  0.175295487
   8852,  0.411665559,  0.175253272
   8853,  0.406970263,  0.175211072
   8854,  0.402274907,  0.175168872
   8855,  0.397579581,  0.175126642
   8856,  0.392884254,  0.175084412
   8857,  0.388188899,  0.175042212
   8858,   0.47180739,  0.172988653
   8859,  0.467690229,  0.173109293
   8860,  0.463340551,  0.173164427
   8861,  0.458836377,   0.17317605
   8862,  0.454240024,  0.173161715
   8863,  0.449592829,  0.173133075
   8864,  0.444919169,   0.17309697
   8865,  0.440232337,  0.173057154
   8866,  0.435539246,  0.173015565
   8867,  0.430843294,  0.172973171
   8868,  0.426145971,   0.17293039
   8869,  0.421448112,  0.172887444
   8870,  0.416749984,   0.17284444
   8871,  0.412051737,  0.172801405
   8872,  0.407353461,  0.172758341
   8873,  0.402655125,  0.172715306
   8874,  0.397956789,  0.172672242
   8875,  0.393258452,  0.172629178
   8876,  0.388560116,  0.172586113
   8877,   0.38386178,  0.172543049
   8878,  0.467511237,  0.170498222
   8879,   0.46340245,  0.170621231
   8880,  0.459056586,  0.170677453
   8881,  0.454553246,    0.1706893
   8882,   0.44995594,  0.170674697
   8883,  0.445306748,  0.170645475
   8884,  0.440630555,   0.17060867
   8885,  0.435941011,  0.170568079
   8886,  0.431245029,   0.17052567
   8887,  0.426546097,  0.170482442
   8888,  0.421845794,  0.170438826
   8889,  0.417144924,  0.170395046
   8890,  0.412443787,  0.170351207
   8891,   0.40774259,  0.170307323
   8892,  0.403041303,   0.17026341
   8893,  0.398339987,  0.170219511
   8894,  0.393638641,  0.170175612
   8895,  0.388937294,  0.170131713
   8896,  0.384235978,  0.170087799
   8897,  0.379534662,  0.170043916
   8898,  0.463215083,  0.168007791
   8899,  0.459114671,  0.168133155
   8900,  0.454772651,  0.168190449
   8901,  0.450270116,  0.168202549
   8902,  0.445671797,  0.168187678
   8903,  0.441020668,   0.16815789
   8904,  0.436342001,  0.168120369
   8905,  0.431649655,  0.168078989
   8906,  0.426950812,  0.168035775
   8907,    0.4222489,  0.167991728
   8908,  0.417545617,  0.167947263
   8909,  0.412841767,  0.167902648
   8910,  0.408137619,   0.16785796
   8911,  0.403433412,  0.167813227
   8912,  0.398729146,  0.167768478
   8913,  0.394024849,   0.16772373
   8914,  0.389320493,  0.167678982
   8915,  0.384616166,  0.167634234
   8916,   0.37991184,  0.167589486
   8917,  0.375207543,  0.167544752
   8918,  0.458918929,   0.16551736
   8919,  0.454826891,  0.165645093
   8920,  0.450488716,  0.165703461
   8921,  0.445986986,  0.165715784
   8922,  0.441387713,  0.165700629
   8923,  0.436734557,  0.165670291
   8924,  0.432053387,  0.165632069
   8925,  0.427358299,  0.165589914
   8926,  0.422656536,  0.165545881
   8927,  0.417951703,  0.165500998
   8928,   0.41324544,  0.165455714
   8929,   0.40853858,   0.16541025
   8930,  0.403831482,  0.165364712
   8931,  0.399124265,   0.16531913
   8932,  0.394417018,  0.165273547
   8933,  0.389709711,   0.16522795
   8934,  0.385002375,  0.165182367
   8935,  0.380295038,  0.165136769
   8936,  0.375587732,  0.165091187
   8937,  0.370880425,  0.165045604
   8938,  0.454622775,  0.163026929
   8939,  0.450539142,  0.163157016
   8940,  0.446204782,  0.163216472
   8941,  0.441703856,  0.163229018
   8942,  0.437103599,  0.163213581
   8943,  0.432448477,  0.163182706
   8944,  0.427764803,  0.163143769
   8945,  0.423066974,  0.163100839
   8946,  0.418362319,  0.163055986
   8947,  0.413654506,  0.163010269
   8948,  0.408945292,  0.162964165
   8949,  0.404235452,  0.162917852
   8950,  0.399525344,  0.162871465
   8951,  0.394815117,  0.162825048
   8952,   0.39010486,  0.162778616
   8953,  0.385394573,  0.162732184
   8954,  0.380684257,  0.162685752
   8955,   0.37597394,  0.162639305
   8956,  0.371263593,  0.162592873
   8957,  0.366553277,  0.162546441
   8958,  0.450326622,  0.160536498
   8959,  0.446251333,  0.160668939
   8960,  0.441920817,  0.160729468
   8961,  0.437420756,  0.160742253
   8962,  0.432819515,  0.160726547
   8963,  0.428162426,  0.160695106
   8964,  0.423476249,  0.160655469
   8965,  0.418775618,  0.160611764
   8966,  0.414068043,  0.160566106
   8967,  0.409357309,  0.160519555
   8968,  0.404645145,  0.160472587
   8969,  0.399932325,  0.160425425
   8970,  0.395219207,  0.160378218
   8971,   0.39050597,  0.160330951
   8972,  0.385792702,  0.160283685
   8973,  0.381079435,  0.160236403
   8974,  0.376366079,  0.160189122
   8975,  0.371652782,  0.160141841
   8976,  0.366939455,  0.160094559
   8977,  0.362226129,  0.160047293
   8978,  0.446030468,  0.158046052
   8979,  0.441963553,  0.158180863
   8980,  0.437636912,  0.158242479
   8981,  0.433137655,  0.158255503
   8982,  0.428535432,  0.158239514
   8983,  0.423876345,  0.158207506
   8984,  0.419187665,  0.158167168
   8985,  0.414484262,  0.158122689
   8986,  0.409773827,  0.158076227
   8987,  0.405060142,  0.158028826
   8988,  0.400344968,  0.157981023
   8989,  0.395629168,  0.157933027
   8990,  0.390913039,   0.15788497
   8991,  0.386196822,  0.157836854
   8992,  0.381480545,  0.157788754
   8993,  0.376764238,  0.157740623
   8994,  0.372047931,  0.157692507
   8995,  0.367331654,  0.157644391
   8996,  0.362615347,   0.15759626
   8997,   0.35789901,   0.15754813
   8998,  0.441734314,  0.155555636
   8999,  0.437675774,  0.155692786
   9000,  0.433352947,   0.15575549
   9001,  0.428854525,  0.155768752
   9002,  0.424251318,   0.15575248
   9003,  0.419590265,  0.155719906
   9004,  0.414899081,  0.155678868
   9005,  0.410192907,  0.155633599
   9006,   0.40547961,  0.155586317
   9007,  0.400762945,  0.155538097
   9008,  0.396044791,   0.15548946
   9009,   0.39132601,  0.155440629
   9010,  0.386606902,  0.155391723
   9011,  0.381887674,  0.155342773
   9012,  0.377168387,  0.155293822
   9013,    0.3724491,  0.155244857
   9014,  0.367729813,  0.155195892
   9015,  0.363010526,  0.155146927
   9016,  0.358291209,  0.155097947
   9017,  0.353571892,  0.155048981
   9018,   0.43743813,  0.153065205
   9019,  0.433387965,  0.153204709
   9020,  0.429068983,  0.153268501
   9021,  0.424571395,  0.153281987
   9022,  0.419967234,  0.153265446
   9023,  0.415304214,  0.153232321
   9024,  0.410610497,  0.153190583
   9025,  0.405901581,  0.153144524
   9026,  0.401185393,  0.153096437
   9027,  0.396465778,  0.153047383
   9028,  0.391744643,  0.152997896
   9029,  0.387022853,  0.152948231
   9030,  0.382300764,   0.15289849
   9031,  0.377578527,  0.152848691
   9032,  0.372856259,  0.152798891
   9033,  0.368133962,  0.152749076
   9034,  0.363411695,  0.152699262
   9035,  0.358689368,  0.152649447
   9036,  0.353967071,  0.152599633
   9037,  0.349244773,  0.152549818
   9038,  0.433141947,  0.150574774
   9039,  0.429100186,  0.150716648
   9040,  0.424785078,  0.150781512
   9041,  0.420288295,  0.150795236
   9042,   0.41568315,  0.150778428
   9043,  0.411018133,  0.150744736
   9044,  0.406321913,  0.150702283
   9045,  0.401610225,  0.150655448
   9046,  0.396891177,  0.150606543
   9047,  0.392168581,  0.150556654
   9048,  0.387444466,  0.150506333
   9049,  0.382719696,  0.150455832
   9050,  0.377994597,  0.150405243
   9051,  0.373269409,  0.150354609
   9052,  0.368544161,   0.15030396
   9053,  0.363818824,  0.150253296
   9054,  0.359093547,  0.150202632
   9055,   0.35436824,  0.150151968
   9056,  0.349642932,  0.150101304
   9057,  0.344917625,  0.150050655
   9058,  0.428845793,  0.148084342
   9059,  0.424812376,  0.148228586
   9060,  0.420501113,  0.148294538
   9061,  0.416005164,  0.148308486
   9062,  0.411399037,  0.148291409
   9063,  0.406732023,  0.148257166
   9064,  0.402033329,  0.148213983
   9065,   0.39731887,  0.148166373
   9066,    0.3925969,  0.148116648
   9067,  0.387871385,   0.14806594
   9068,  0.383144289,  0.148014784
   9069,  0.378416538,  0.147963434
   9070,  0.373688459,  0.147911996
   9071,  0.368960261,  0.147860512
   9072,  0.364232004,  0.147809029
   9073,  0.359503686,   0.14775753
   9074,  0.354775369,  0.147706017
   9075,  0.350047082,  0.147654504
   9076,  0.345318764,  0.147603005
   9077,  0.340590477,  0.147551507
   9078,  0.424549639,  0.145593911
   9079,  0.420524597,  0.145740509
   9080,  0.416217148,  0.145807549
   9081,  0.411722034,   0.14582172
   9082,  0.407114953,  0.145804361
   9083,  0.402445972,  0.145769566
   9084,  0.397744775,  0.145725697
   9085,  0.393027544,  0.145677313
   9086,  0.388302624,  0.145626768
   9087,  0.383574188,  0.145575225
   9088,  0.378844142,   0.14552322
   9089,  0.374113381,  0.145471022
   9090,  0.369382322,  0.145418733
   9091,  0.364651114,  0.145366415
   9092,  0.359919846,  0.145314083
   9093,  0.355188549,  0.145261735
   9094,  0.350457221,  0.145209387
   9095,  0.345725924,  0.145157039
   9096,  0.340994626,  0.145104691
   9097,  0.336263329,  0.145052344
   9098,  0.420253485,   0.14310348
   9099,  0.416236818,  0.143252432
   9100,  0.411933184,   0.14332056
   9101,  0.407438934,   0.14333497
   9102,  0.402830839,  0.143317327
   9103,  0.398159862,  0.143281966
   9104,  0.393456191,  0.143237397
   9105,  0.388736188,  0.143188238
   9106,  0.384008408,  0.143136889
   9107,  0.379276991,  0.143084496
   9108,  0.374543965,  0.143031657
   9109,  0.369810194,  0.142978609
   9110,  0.365076125,  0.142925486
   9111,  0.360341966,  0.142872319
   9112,  0.355607718,  0.142819136
   9113,  0.350873411,  0.142765954
   9114,  0.346139103,  0.142712772
   9115,  0.341404825,  0.142659575
   9116,  0.336670518,  0.142606378
   9117,   0.33193621,  0.142553195
   9118,  0.415957332,  0.140613049
   9119,  0.411949039,  0.140764356
   9120,  0.407649219,  0.140833557
   9121,  0.403155804,  0.140848219
   9122,  0.398546726,  0.140830293
   9123,  0.393873781,  0.140794381
   9124,  0.389167577,  0.140749097
   9125,  0.384444833,  0.140699148
   9126,  0.379714191,  0.140646979
   9127,  0.374979824,  0.140593767
   9128,  0.370243788,  0.140540093
   9129,  0.365507066,  0.140486211
   9130,  0.360769987,  0.140432239
   9131,  0.356032789,  0.140378237
   9132,  0.351295531,  0.140324205
   9133,  0.346558273,  0.140270174
   9134,  0.341820985,  0.140216142
   9135,  0.337083697,   0.14016211
   9136,   0.33234638,  0.140108079
   9137,  0.327609092,  0.140054032
   9138,  0.411661178,  0.138122618
   9139,  0.407661259,  0.138276279
   9140,  0.403365314,  0.138346568
   9141,  0.398872674,  0.138361454
   9142,  0.394262642,  0.138343245
   9143,    0.3895877,  0.138306767
   9144,  0.384878993,  0.138260797
   9145,  0.380153477,  0.138210058
   9146,  0.375419915,  0.138157085
   9147,  0.370682597,  0.138103038
   9148,  0.365943611,   0.13804853
   9149,  0.361203879,  0.137993813
   9150,   0.35646385,  0.137938991
   9151,  0.351723641,   0.13788414
   9152,  0.346983403,  0.137829274
   9153,  0.342243135,  0.137774408
   9154,  0.337502837,  0.137719527
   9155,  0.332762539,  0.137664646
   9156,  0.328022271,  0.137609765
   9157,  0.323281974,  0.137554884
   9158,  0.407365024,  0.135632172
   9159,   0.40337348,  0.135788202
   9160,  0.399081379,  0.135859564
   9161,  0.394589603,  0.135874689
   9162,  0.389978528,  0.135856211
   9163,   0.38530165,  0.135819182
   9164,  0.380590439,  0.135772496
   9165,  0.375862122,  0.135720998
   9166,  0.371125668,  0.135667205
   9167,    0.3663854,  0.135612324
   9168,  0.361643434,  0.135556966
   9169,  0.356900692,  0.135501415
   9170,  0.352157682,  0.135445744
   9171,  0.347414494,  0.135390043
   9172,  0.342671275,  0.135334343
   9173,  0.337927967,  0.135278627
   9174,  0.333184659,  0.135222912
   9175,  0.328441411,  0.135167181
   9176,  0.323698133,  0.135111451
   9177,  0.318954825,  0.135055721
   9178,  0.403068841,  0.133141741
   9179,  0.399085701,  0.133300126
   9180,  0.394797474,  0.133372575
   9181,  0.390306473,  0.133387923
   9182,  0.385694444,  0.133369178
   9183,  0.381015569,  0.133331597
   9184,  0.376301825,  0.133284211
   9185,  0.371570766,  0.133231923
   9186,  0.366831422,   0.13317731
   9187,  0.362088233,   0.13312161
   9188,  0.357343286,  0.133065417
   9189,  0.352597564,  0.133009002
   9190,  0.347851515,  0.132952496
   9191,  0.343105346,  0.132895961
   9192,  0.338359088,  0.132839411
   9193,  0.333612829,  0.132782847
   9194,  0.328866541,  0.132726282
   9195,  0.324120283,  0.132669717
   9196,  0.319373995,  0.132613152
   9197,  0.314627707,  0.132556573
   9198,  0.398772717,   0.13065131
   9199,  0.394797891,  0.130812049
   9200,   0.39051348,  0.130885586
   9201,  0.386023343,  0.130901158
   9202,  0.381410331,  0.130882144
   9203,  0.376729488,  0.130843997
   9204,  0.372013241,  0.130795896
   9205,   0.36727944,  0.130742848
   9206,  0.362537175,  0.130687416
   9207,  0.357791007,  0.130630881
   9208,  0.353043079,  0.130573854
   9209,  0.348294437,  0.130516604
   9210,  0.343545377,  0.130459249
   9211,  0.338796198,  0.130401865
   9212,   0.33404696,   0.13034448
   9213,  0.329297692,  0.130287066
   9214,  0.324548423,  0.130229667
   9215,  0.319799125,  0.130172253
   9216,  0.315049857,  0.130114838
   9217,  0.310300559,  0.130057424
   9218,  0.394476533,  0.128160879
   9219,  0.390510112,  0.128323987
   9220,  0.386229545,  0.128398597
   9221,  0.381740212,  0.128414392
   9222,  0.377126247,   0.12839511
   9223,  0.372443408,  0.128356397
   9224,  0.367724657,  0.128307581
   9225,  0.362988055,  0.128253758
   9226,  0.358242929,  0.128197521
   9227,   0.35349381,  0.128140166
   9228,  0.348742932,   0.12808229
   9229,   0.34399128,  0.128024206
   9230,   0.33923924,  0.127966017
   9231,  0.334487081,  0.127907783
   9232,  0.329734802,  0.127849549
   9233,  0.324982524,    0.1277913
   9234,  0.320230275,  0.127733052
   9235,  0.315477997,  0.127674788
   9236,  0.310725719,  0.127616525
   9237,  0.305973411,  0.127558261
   9238,  0.390180349,  0.125670448
   9239,  0.386222303,   0.12583591
   9240,   0.38194561,  0.125911593
   9241,  0.377457082,  0.125927642
   9242,  0.372842163,  0.125908077
   9243,  0.368157327,  0.125868812
   9244,  0.363436103,  0.125819296
   9245,  0.358696759,  0.125764683
   9246,  0.353948712,  0.125707641
   9247,  0.349196643,  0.125649437
   9248,  0.344442785,  0.125590727
   9249,  0.339688122,  0.125531808
   9250,  0.334933102,  0.125472784
   9251,  0.330177903,  0.125413701
   9252,  0.325422645,  0.125354603
   9253,  0.320667386,   0.12529552
   9254,  0.315912127,  0.125236422
   9255,  0.311156869,  0.125177324
   9256,  0.306401581,  0.125118226
   9257,  0.301646292,  0.125059113
   9258,  0.385884225,  0.123180017
   9259,  0.381934553,  0.123347834
   9260,  0.377661645,  0.123424612
   9261,  0.373173982,  0.123440884
   9262,  0.368558049,  0.123421043
   9263,  0.363871247,   0.12338122
   9264,  0.359147489,  0.123330995
   9265,  0.354405403,    0.1232756
   9266,  0.349654496,  0.123217739
   9267,  0.344899476,  0.123158716
   9268,  0.340142608,  0.123099163
   9269,  0.335384965,  0.123039395
   9270,  0.330626935,  0.122979522
   9271,  0.325868785,  0.122919604
   9272,  0.321110547,  0.122859664
   9273,  0.316352278,  0.122799724
   9274,  0.311594009,  0.122739784
   9275,  0.306835741,  0.122679844
   9276,  0.302077472,  0.122619897
   9277,  0.297319174,   0.12255995
   9278,  0.381588042,  0.120689586
   9279,  0.377646744,  0.120859757
   9280,  0.373377711,  0.120937616
   9281,  0.368890882,  0.120954126
   9282,  0.364273965,  0.120934002
   9283,  0.359585166,  0.120893627
   9284,  0.354858875,  0.120842695
   9285,  0.350114048,  0.120786533
   9286,  0.345360249,  0.120727845
   9287,  0.340602279,  0.120667987
   9288,   0.33584246,    0.1206076
   9289,  0.331081808,  0.120546989
   9290,  0.326320767,  0.120486274
   9291,  0.321559608,  0.120425507
   9292,  0.316798389,  0.120364726
   9293,   0.31203714,  0.120303944
   9294,  0.307275862,  0.120243154
   9295,  0.302514613,  0.120182365
   9296,  0.297753334,  0.120121583
   9297,  0.292992055,  0.120060794
   9298,  0.377291888,  0.118199162
   9299,  0.373358935,  0.118371688
   9300,  0.369093776,  0.118450627
   9301,  0.364607751,  0.118467361
   9302,  0.359989882,  0.118446961
   9303,  0.355299085,  0.118406028
   9304,  0.350570321,  0.118354395
   9305,  0.345822662,  0.118297443
   9306,  0.341065973,  0.118237942
   9307,  0.336305082,  0.118177265
   9308,  0.331542283,  0.118116036
   9309,   0.32677865,  0.118054584
   9310,   0.32201463,  0.117993027
   9311,   0.31725049,  0.117931426
   9312,  0.312486231,  0.117869794
   9313,  0.307721972,  0.117808163
   9314,  0.302957714,  0.117746532
   9315,  0.298193455,  0.117684901
   9316,  0.293429196,   0.11762327
   9317,  0.288664907,  0.117561638
   9318,  0.372995734,  0.115708724
   9319,  0.369071186,  0.115883604
   9320,  0.364809811,  0.115963638
   9321,  0.360324621,   0.11598061
   9322,  0.355705738,  0.115959927
   9323,  0.351013005,  0.115918428
   9324,  0.346281737,  0.115866095
   9325,  0.341531336,  0.115808368
   9326,  0.336771727,  0.115748055
   9327,  0.332007885,  0.115686536
   9328,  0.327242136,  0.115624472
   9329,  0.322475493,  0.115562171
   9330,  0.317708492,  0.115499772
   9331,  0.312941343,  0.115437329
   9332,  0.308174103,  0.115374863
   9333,  0.303406835,  0.115312397
   9334,  0.298639566,  0.115249917
   9335,  0.293872297,  0.115187436
   9336,  0.289105058,  0.115124956
   9337,  0.284337789,  0.115062475
   9338,  0.368699551,  0.113218293
   9339,  0.364783376,  0.113395534
   9340,  0.360525876,  0.113476649
   9341,  0.356041491,  0.113493852
   9342,  0.351421624,  0.113472894
   9343,  0.346726894,  0.113430843
   9344,  0.341993153,  0.113377795
   9345,  0.337239981,  0.113319285
   9346,   0.33247751,  0.113258153
   9347,  0.327710688,  0.113195814
   9348,  0.322941959,  0.113132924
   9349,  0.318172336,  0.113069773
   9350,  0.313402355,  0.113006532
   9351,  0.308632195,   0.11294324
   9352,  0.303861946,  0.112879932
   9353,  0.299091697,  0.112816617
   9354,  0.294321418,  0.112753294
   9355,  0.289551169,  0.112689972
   9356,   0.28478092,  0.112626649
   9357,   0.28001067,   0.11256332
   9358,  0.364403397,  0.110727854
   9359,  0.360495567,  0.110907465
   9360,  0.356241882,  0.110989653
   9361,  0.351758361,  0.111007087
   9362,  0.347137541,  0.110985853
   9363,  0.342440814,  0.110943258
   9364,  0.337704569,  0.110889502
   9365,  0.332948625,  0.110830218
   9366,  0.328183264,  0.110768266
   9367,  0.323413491,  0.110705093
   9368,  0.318641782,   0.11064136
   9369,  0.313869178,  0.110577375
   9370,  0.309096187,  0.110513285
   9371,  0.304323018,   0.11044915
   9372,  0.299549788,  0.110385001
   9373,  0.294776559,  0.110320836
   9374,    0.2900033,  0.110256672
   9375,  0.285230041,  0.110192508
   9376,  0.280456781,  0.110128336
   9377,  0.275683522,  0.110064171
   9378,  0.360107213,  0.108237423
   9379,  0.356207788,  0.108419389
   9380,  0.351957977,  0.108502664
   9381,   0.34747529,  0.108520329
   9382,  0.342853457,  0.108498812
   9383,  0.338154763,  0.108455658
   9384,  0.333415985,  0.108401202
   9385,  0.328657269,  0.108341143
   9386,  0.323889017,  0.108278379
   9387,  0.319116294,  0.108214371
   9388,  0.314341605,  0.108149797
   9389,  0.309566021,  0.108084977
   9390,   0.30479002,  0.108020045
   9391,   0.30001387,  0.107955068
   9392,   0.29523766,  0.107890069
   9393,  0.290461421,  0.107825056
   9394,  0.285685182,  0.107760042
   9395,  0.280908942,  0.107695028
   9396,  0.276132673,  0.107630022
   9397,  0.271356404,  0.107565008
   9398,  0.355811059,  0.105746984
   9399,  0.351920009,  0.105931312
   9400,  0.347674042,  0.106015667
   9401,   0.34319216,  0.106033571
   9402,  0.338569373,  0.106011786
   9403,  0.333868712,  0.105968066
   9404,  0.329127431,  0.105912909
   9405,  0.324365944,   0.10585206
   9406,    0.3195948,  0.105788484
   9407,  0.314819127,  0.105723649
   9408,  0.310041428,  0.105658241
   9409,  0.305262864,  0.105592571
   9410,  0.300483882,  0.105526797
   9411,  0.295704722,  0.105460979
   9412,  0.290925503,  0.105395131
   9413,  0.286146283,  0.105329275
   9414,  0.281367034,  0.105263427
   9415,  0.276587784,  0.105197564
   9416,  0.271808535,  0.105131716
   9417,  0.267029285,  0.105065852
   9418,  0.351514906,  0.103256553
   9419,  0.347632229,  0.103443235
   9420,  0.343390107,  0.103528678
   9421,   0.33890903,  0.103546813
   9422,  0.334285289,  0.103524759
   9423,  0.329582632,  0.103480473
   9424,  0.324838847,  0.103424616
   9425,  0.320074588,  0.103362985
   9426,  0.315300584,   0.10329859
   9427,   0.31052196,  0.103232928
   9428,  0.305741251,   0.10316667
   9429,  0.300959706,  0.103100166
   9430,  0.296177745,   0.10303355
   9431,  0.291395605,   0.10296689
   9432,  0.286613375,  0.102900192
   9433,  0.281831145,  0.102833495
   9434,  0.277048886,  0.102766804
   9435,  0.272266656,  0.102700099
   9436,  0.267484426,  0.102633402
   9437,  0.262702167,  0.102566704
   9438,  0.347218752,  0.100766122
   9439,   0.34334445,  0.100955166
   9440,  0.339106172,  0.101041682
   9441,   0.33462593,  0.101060055
   9442,  0.330001175,  0.101037726
   9443,  0.325296521,  0.100992888
   9444,  0.320550263,  0.100936316
   9445,  0.315783262,   0.10087391
   9446,  0.311006308,  0.100808702
   9447,  0.306224763,  0.100742206
   9448,  0.301441103,  0.100675106
   9449,  0.296656549,   0.10060776
   9450,  0.291871607,  0.100540295
   9451,  0.287086487,  0.100472793
   9452,  0.282301247,  0.100405261
   9453,  0.277516007,  0.100337721
   9454,  0.272730768,  0.100270182
   9455,  0.267945528,  0.100202635
   9456,  0.263160288,  0.100135095
   9457,  0.258375019,  0.100067548
   9458,  0.342922598, 0.0982756913
   9459,  0.339056671, 0.0984670892
   9460,  0.334822208, 0.0985546932
   9461,  0.330342799, 0.0985732898
   9462,  0.325717092, 0.0985506848
   9463,  0.321010441, 0.0985052884
   9464,  0.316261649, 0.0984480157
   9465,  0.311491907, 0.0983848348
   9466,  0.306712061, 0.0983188152
   9467,  0.301927567, 0.0982514843
   9468,  0.297140926, 0.0981835574
   9469,  0.292353392, 0.0981153622
   9470,   0.28756544, 0.0980470553
   9471,  0.282777339, 0.0979786962
   9472,  0.277989119, 0.0979103297
   9473,   0.27320087, 0.0978419483
   9474,   0.26841262, 0.0977735668
   9475,   0.26362437, 0.0977051705
   9476,   0.25883615, 0.0976367816
   9477,  0.254047871, 0.0975683928
   9478,  0.338626444, 0.0957852602
   9479,  0.334768891,   0.09597902
   9480,  0.330538273, 0.0960676968
   9481,  0.326059669, 0.0960865319
   9482,  0.321432978, 0.0960636437
   9483,   0.31672436,  0.096017696
   9484,  0.311973065, 0.0959597155
   9485,  0.307200521, 0.0958957523
   9486,  0.302417815, 0.0958289206
   9487,   0.29763037, 0.0957607552
   9488,  0.292840779, 0.0956919938
   9489,  0.288050234, 0.0956229568
   9490,  0.283259273, 0.0955538079
   9491,  0.278468162, 0.0954846069
   9492,  0.273676962, 0.0954153985
   9493,  0.268885732, 0.0953461677
   9494,  0.264094472, 0.0952769369
   9495,  0.259303242, 0.0952076986
   9496,  0.254512012, 0.0951384678
   9497,  0.249720752, 0.0950692296
   9498,  0.334330291, 0.0932948291
   9499,  0.330481112, 0.0934909508
   9500,  0.326254308, 0.0935807079
   9501,  0.321776569, 0.0935997739
   9502,  0.317148894, 0.0935766101
   9503,  0.312438279, 0.0935300961
   9504,  0.307684481, 0.0934714228
   9505,  0.302909166, 0.0934066772
   9506,  0.298123538,  0.093339026
   9507,  0.293333173, 0.0932700336
   9508,  0.288540602, 0.0932004303
   9509,  0.283747077, 0.0931305587
   9510,  0.278953135,  0.093060568
   9511,  0.274159014, 0.0929905251
   9512,  0.269364804, 0.0929204598
   9513,  0.264570594, 0.0928503945
   9514,  0.259776354, 0.0927803144
   9515,  0.254982114, 0.0927102342
   9516,  0.250187874, 0.0926401615
   9517,  0.245393604, 0.0925700814
   9518,  0.330034137, 0.0908043981
   9519,  0.326193303, 0.0910028741
   9520,  0.321970373,  0.091093719
   9521,  0.317493469,  0.091113016
   9522,   0.31286478, 0.0910895765
   9523,  0.308152199, 0.0910425037
   9524,  0.303395897, 0.0909831226
   9525,   0.29861781, 0.0909175947
   9526,  0.293829292, 0.0908491313
   9527,  0.289035976,  0.090779312
   9528,  0.284240425, 0.0907088742
   9529,   0.27944392, 0.0906381607
   9530,  0.274646968,  0.090567328
   9531,  0.269849837, 0.0904964358
   9532,  0.265052646, 0.0904255286
   9533,  0.260255456,  0.090354614
   9534,  0.255458236, 0.0902836919
   9535,  0.250660986, 0.0902127698
   9536,  0.245863736, 0.0901418477
   9537,  0.241066471, 0.0900709257
   9538,  0.325737953,  0.088313967
   9539,  0.321905524, 0.0885148048
   9540,  0.317686439, 0.0886067301
   9541,  0.313210309, 0.0886262581
   9542,  0.308580667, 0.0886025429
   9543,  0.303866118, 0.0885549188
   9544,  0.299107313, 0.0884948224
   9545,  0.294326484, 0.0884285271
   9546,  0.289535075, 0.0883592442
   9547,  0.284738779, 0.0882885829
   9548,  0.279940248, 0.0882173106
   9549,  0.275140762, 0.0881457552
   9550,   0.27034083, 0.0880740732
   9551,  0.265540719,  0.088002339
   9552,  0.260740519, 0.0879305899
   9553,  0.255940318, 0.0878588334
   9554,  0.251140088, 0.0877870619
   9555,  0.246339843, 0.0877152979
   9556,  0.241539598, 0.0876435339
   9557,  0.236739337,   0.08757177
   9558,  0.321441799, 0.0858235359
   9559,  0.317617744, 0.0860267282
   9560,  0.313402504, 0.0861197338
   9561,  0.308927208, 0.0861395001
   9562,  0.304296583, 0.0861155167
   9563,  0.299580038, 0.0860673264
   9564,  0.294818729, 0.0860065296
   9565,  0.290035129, 0.0859394446
   9566,  0.285240829,  0.085869357
   9567,  0.280441582, 0.0857978612
   9568,   0.27564007, 0.0857257396
   9569,  0.270837605, 0.0856533423
   9570,  0.266034693, 0.0855808258
   9571,  0.261231601, 0.0855082572
   9572,  0.256428391, 0.0854356587
   9573,   0.25162518, 0.0853630453
   9574,  0.246821955, 0.0852904469
   9575,    0.2420187, 0.0852178335
   9576,  0.237215459, 0.0851452202
   9577,  0.232412219, 0.0850726068
   9578,  0.317145646, 0.0833331048
   9579,  0.313329935, 0.0835386515
   9580,  0.309118569, 0.0836327523
   9581,  0.304644108, 0.0836527422
   9582,  0.300012499, 0.0836284757
   9583,  0.295293987,  0.083579734
   9584,  0.290530145, 0.0835182369
   9585,  0.285743773, 0.0834503695
   9586,  0.280946583, 0.0833794624
   9587,  0.276144385, 0.0833071396
   9588,  0.271339923,  0.083234176
   9589,  0.266534448, 0.0831609443
   9590,  0.261728525, 0.0830875784
   9591,  0.256922424, 0.0830141678
   9592,  0.252116263,   0.08294072
   9593,  0.247310042, 0.0828672722
   9594,  0.242503792, 0.0827938244
   9595,  0.237697572, 0.0827203691
   9596,  0.232891336, 0.0826469138
   9597,  0.228085101, 0.0825734586
   9598,  0.312849462, 0.0808426738
   9599,  0.309042156, 0.0810505822
   9600,  0.304834604, 0.0811457634
   9601,  0.300360978, 0.0811659843
   9602,  0.295728385, 0.0811414421
   9603,  0.291007876, 0.0810921416
   9604,  0.286241561, 0.0810299367
   9605,  0.281452417,  0.080961287
   9606,  0.276652366, 0.0808895677
   9607,  0.271847218, 0.0808164179
   9608,  0.267039776, 0.0807426199
   9609,   0.26223129, 0.0806685388
   9610,  0.257422388,  0.080594331
   9611,  0.252613306, 0.0805200711
   9612,   0.24780412, 0.0804457888
   9613,  0.242994905, 0.0803714991
   9614,  0.238185674, 0.0802972019
   9615,  0.233376443, 0.0802229047
   9616,  0.228567183,    0.0801486
   9617,  0.223757952, 0.0800742954
   9618,  0.308553338, 0.0783522427
   9619,  0.304754376, 0.0785625055
   9620,  0.300550669,  0.078658767
   9621,  0.296077847, 0.0786792338
   9622,  0.291444302, 0.0786544085
   9623,  0.286721826, 0.0786045492
   9624,  0.281952977,  0.078541629
   9625,  0.277161092,  0.078472212
   9626,  0.272358119, 0.0783996806
   9627,  0.267550021, 0.0783257037
   9628,  0.262739599, 0.0782510638
   9629,  0.257928133, 0.0781761408
   9630,   0.25311622, 0.0781010836
   9631,  0.248304158, 0.0780259818
   9632,  0.243491977, 0.0779508501
   9633,  0.238679767, 0.0778757185
   9634,  0.233867541, 0.0778005719
   9635,  0.229055315, 0.0777254254
   9636,  0.224243075, 0.0776502863
   9637,  0.219430819, 0.0775751472
   9638,  0.304257154, 0.0758618116
   9639,  0.300466597, 0.0760744363
   9640,  0.296266735, 0.0761717781
   9641,  0.291794747, 0.0761924684
   9642,  0.287160218, 0.0761673748
   9643,  0.282435745, 0.0761169568
   9644,  0.277664423, 0.0760533363
   9645,  0.272869766, 0.0759831369
   9646,  0.268063903, 0.0759097934
   9647,  0.263252825, 0.0758349821
   9648,  0.258439422, 0.0757595077
   9649,  0.253624976, 0.0756837353
   9650,  0.248810083, 0.0756078362
   9651,  0.243994996,  0.075531885
   9652,   0.23917982, 0.0754559189
   9653,  0.234364629, 0.0753799379
   9654,  0.229549408, 0.0753039494
   9655,  0.224734172, 0.0752279609
   9656,  0.219918936, 0.0751519799
   9657,  0.215103701, 0.0750759915
   9658,  0.299961001, 0.0733713731
   9659,  0.296178818, 0.0735863596
   9660,    0.2919828, 0.0736847818
   9661,  0.287511647,  0.073705703
   9662,  0.282876104, 0.0736803412
   9663,  0.278149664, 0.0736293644
   9664,  0.273375809, 0.0735650361
   9665,   0.26857838, 0.0734940618
   9666,  0.263769627, 0.0734198987
   9667,  0.258955657, 0.0733442605
   9668,  0.254139245, 0.0732679367
   9669,  0.249321818, 0.0731913298
   9670,   0.24450393, 0.0731145889
   9671,  0.239685833, 0.0730377957
   9672,  0.234867662, 0.0729609802
   9673,  0.230049476, 0.0728841573
   9674,   0.22523126, 0.0728073269
   9675,  0.220413029, 0.0727304965
   9676,  0.215594813, 0.0726536661
   9677,  0.210776582, 0.0725768358
   9678,  0.295664847,  0.070880942
   9679,  0.291891038, 0.0710982829
   9680,  0.287698865, 0.0711977929
   9681,  0.283228517, 0.0712189525
   9682,   0.27859199, 0.0711933076
   9683,  0.273863554,  0.071141772
   9684,  0.269087225, 0.0710767359
   9685,  0.264287025, 0.0710049793
   9686,   0.25947538, 0.0709300041
   9687,  0.254658461, 0.0708535314
   9688,  0.249839097, 0.0707763731
   9689,  0.245018661, 0.0706989244
   9690,  0.240197763, 0.0706213415
   9691,  0.235376701, 0.0705437064
   9692,  0.230555534, 0.0704660416
   9693,  0.225734338, 0.0703883767
   9694,  0.220913127, 0.0703107044
   9695,  0.216091901, 0.0702330247
   9696,  0.211270675, 0.0701553524
   9697,  0.206449449, 0.0700776801
   9698,  0.291368693, 0.0683905035
   9699,  0.287603229, 0.0686102062
   9700,    0.2834149,  0.068710804
   9701,  0.278945386, 0.0687321946
   9702,  0.274307907,  0.068706274
   9703,  0.269577503, 0.0686541796
   9704,  0.264798641, 0.0685884356
   9705,  0.259995669, 0.0685159042
   9706,  0.255181134, 0.0684401095
   9707,  0.250361264, 0.0683628023
   9708,   0.24553892, 0.0682848096
   9709,  0.240715504, 0.0682065189
   9710,  0.235891625, 0.0681280941
   9711,  0.231067553, 0.0680496171
   9712,  0.226243392, 0.0679711103
   9713,  0.221419185, 0.0678925961
   9714,  0.216594979, 0.0678140819
   9715,  0.211770758, 0.0677355602
   9716,  0.206946537, 0.0676570386
   9717,  0.202122301, 0.0675785169
   9718,   0.28707251, 0.0659000725
   9719,   0.28331542,  0.066122137
   9720,  0.279130936, 0.0662238151
   9721,  0.274662256, 0.0662454367
   9722,  0.270023793,  0.066219233
   9723,  0.265291423, 0.0661665797
   9724,  0.260510087, 0.0661001354
   9725,  0.255704343, 0.0660268217
   9726,  0.250886917, 0.0659502223
   9727,  0.246064067, 0.0658720732
   9728,  0.241238743,  0.065793246
   9729,  0.236412346, 0.0657141209
   9730,  0.231585473, 0.0656348467
   9731,  0.226758406, 0.0655555204
   9732,  0.221931234, 0.0654761791
   9733,  0.217104048,  0.065396823
   9734,  0.212276831, 0.0653174594
   9735,  0.207449615, 0.0652380958
   9736,  0.202622399, 0.0651587322
   9737,  0.197795168, 0.0650793612
   9738,  0.282776356, 0.0634096414
   9739,  0.279027641, 0.0636340678
   9740,  0.274846971, 0.0637368187
   9741,  0.270379126, 0.0637586787
   9742,  0.265739679, 0.0637321994
   9743,  0.261005342, 0.0636789948
   9744,  0.256221473, 0.0636118427
   9745,  0.251412988, 0.0635377541
   9746,  0.246592686, 0.0634603277
   9747,  0.241766885,  0.063381359
   9748,  0.236938596, 0.0633016899
   9749,  0.232109204, 0.0632217154
   9750,  0.227279335, 0.0631416067
   9751,  0.222449258, 0.0630614311
   9752,  0.217619091, 0.0629812479
   9753,   0.21278891, 0.0629010499
   9754,  0.207958698, 0.0628208369
   9755,  0.203128487, 0.0627406314
   9756,  0.198298261, 0.0626604259
   9757,  0.193468034,  0.062580213
   9758,  0.278480172,  0.060919214
   9759,  0.274739861, 0.0611459911
   9760,  0.270563036, 0.0612498298
   9761,  0.266096026, 0.0612719208
   9762,  0.261455595,  0.061245162
   9763,  0.256719261, 0.0611913949
   9764,  0.251932889, 0.0611235425
   9765,  0.247121632, 0.0610486716
   9766,  0.242298439, 0.0609704368
   9767,  0.237469673, 0.0608906411
   9768,  0.232638419, 0.0608101338
   9769,  0.227806032, 0.0607293174
   9770,  0.222973168, 0.0606483594
   9771,   0.21814011, 0.0605673492
   9772,  0.213306963,  0.060486313
   9773,  0.208473757, 0.0604052693
   9774,   0.20364055, 0.0603242144
   9775,  0.198807344, 0.0602431633
   9776,  0.193974122, 0.0601621121
   9777,  0.189140916, 0.0600810573
   9778,  0.274184048,  0.058428783
   9779,  0.270452082, 0.0586579144
   9780,  0.266279101, 0.0587628335
   9781,  0.261812896, 0.0587851591
   9782,  0.257171482, 0.0587581322
   9783,  0.252433181, 0.0587038025
   9784,  0.247644305, 0.0586352423
   9785,  0.242830276, 0.0585595965
   9786,  0.238004193, 0.0584805459
   9787,  0.233172491, 0.0583999194
   9788,  0.228338242, 0.0583185703
   9789,  0.223502889, 0.0582369119
   9790,  0.218667015,  0.058155112
   9791,  0.213830948, 0.0580732599
   9792,  0.208994806,  0.057991378
   9793,  0.204158604,  0.057909485
   9794,  0.199322417, 0.0578275919
   9795,  0.194486201, 0.0577456951
   9796,  0.189649999, 0.0576637983
   9797,  0.184813797, 0.0575818978
   9798,  0.269887865, 0.0559383519
   9799,  0.266164303, 0.0561698414
   9800,  0.261995137, 0.0562758446
   9801,  0.257529765, 0.0562984012
   9802,  0.252887398, 0.0562710948
   9803,    0.2481471, 0.0562162101
   9804,  0.243355721, 0.0561469421
   9805,  0.238538921, 0.0560705177
   9806,  0.233709946,  0.055990655
   9807,  0.228875294, 0.0559091978
   9808,  0.224038079, 0.0558270141
   9809,  0.219199732, 0.0557445101
   9810,  0.214360863, 0.0556618683
   9811,    0.2095218, 0.0555791706
   9812,  0.204682663, 0.0554964468
   9813,  0.199843466, 0.0554137081
   9814,  0.195004255, 0.0553309694
   9815,  0.190165073, 0.0552482307
   9816,  0.185325861, 0.0551654845
   9817,  0.180486649, 0.0550827384
   9818,  0.265591711, 0.0534479171
   9819,  0.261876523, 0.0536817685
   9820,  0.257711232, 0.0537888557
   9821,  0.253246665, 0.0538116433
   9822,  0.248603284, 0.0537840612
   9823,   0.24386102,  0.053728614
   9824,  0.239067137, 0.0536586456
   9825,  0.234247565,  0.053581439
   9826,  0.229415685, 0.0535007641
   9827,  0.224578112, 0.0534184724
   9828,  0.219737917, 0.0533354543
   9829,  0.214896575, 0.0532521084
   9830,  0.210054725, 0.0531686246
   9831,  0.205212653, 0.0530850776
   9832,  0.200370505, 0.0530015118
   9833,  0.195528314, 0.0529179312
   9834,  0.190686122, 0.0528343469
   9835,   0.18584393, 0.0527507588
   9836,  0.181001723, 0.0526671708
   9837,  0.176159516, 0.0525835827
   9838,  0.261295557,  0.050957486
   9839,  0.257588714, 0.0511936992
   9840,  0.253427267,  0.051301863
   9841,   0.24896355, 0.0513248816
   9842,  0.244319201, 0.0512970239
   9843,  0.239574939, 0.0512410253
   9844,  0.234778553, 0.0511703528
   9845,  0.229956225, 0.0510923639
   9846,  0.225121453, 0.0510108732
   9847,  0.220280915, 0.0509277508
   9848,   0.21543774, 0.0508438908
   9849,  0.210593402, 0.0507597029
   9850,  0.205748558, 0.0506753772
   9851,  0.200903505, 0.0505909845
   9852,  0.196058363, 0.0505065769
   9853,  0.191213176, 0.0504221506
   9854,  0.186367989, 0.0503377207
   9855,  0.181522787, 0.0502532907
   9856,  0.176677585,  0.050168857
   9857,  0.171832383, 0.0500844307
   9858,  0.256999373, 0.0484670475
   9859,  0.253300935, 0.0487056263
   9860,  0.249143317, 0.0488148704
   9861,   0.24468042, 0.0488381237
   9862,  0.240035087, 0.0488099903
   9863,  0.235288844, 0.0487534329
   9864,  0.230489969, 0.0486820526
   9865,  0.225664869, 0.0486032888
   9866,  0.220827207, 0.0485209785
   9867,  0.215983704, 0.0484370254
   9868,  0.211137563, 0.0483523309
   9869,  0.206290245, 0.0482673012
   9870,  0.201442406, 0.0481821299
   9871,  0.196594357, 0.0480968952
   9872,  0.191746205, 0.0480116419
   9873,  0.186898038, 0.0479263738
   9874,   0.18204987, 0.0478411019
   9875,  0.177201658, 0.0477558263
   9876,  0.172353446, 0.0476705506
   9877,  0.167505264,  0.047585275
   9878,  0.252703249, 0.0459766164
   9879,  0.249013156, 0.0462175533
   9880,  0.244859383, 0.0463278815
   9881,  0.240397304, 0.0463513657
   9882,  0.235750988, 0.0463229567
   9883,  0.231002778, 0.0462658405
   9884,  0.226201385, 0.0461937562
   9885,  0.221373528,   0.04611421
   9886,  0.216532975, 0.0460310876
   9887,  0.211686522, 0.0459463075
   9888,  0.206837386, 0.0458607674
   9889,  0.201987088, 0.0457748994
   9890,  0.197136268, 0.0456888825
   9891,   0.19228521, 0.0456028059
   9892,  0.187434077,  0.045516707
   9893,    0.1825829, 0.0454305969
   9894,  0.177731723, 0.0453444794
   9895,  0.172880515, 0.0452583618
   9896,  0.168029338, 0.0451722406
   9897,  0.163178146, 0.0450861193
   9898,  0.248407096, 0.0434861891
   9899,  0.244725361, 0.0437294766
   9900,  0.240575433, 0.0438408889
   9901,  0.236114174, 0.0438646078
   9902,  0.231466904, 0.0438359194
   9903,  0.226716697, 0.0437782481
   9904,  0.221912786,  0.043705456
   9905,  0.217082173, 0.0436251312
   9906,  0.212238729,  0.043541193
   9907,  0.207389325, 0.0434555784
   9908,  0.202537224, 0.0433692038
   9909,   0.19768393, 0.0432824939
   9910,  0.192830116, 0.0431956351
   9911,  0.187976077, 0.0431087166
   9912,  0.183121935, 0.0430217721
   9913,  0.178267762, 0.0429348163
   9914,  0.173413575, 0.0428478569
   9915,  0.168559372, 0.0427608937
   9916,    0.1637052, 0.0426739305
   9917,  0.158850998, 0.0425869636
   9918,  0.244110927, 0.0409957543
   9919,  0.240437582, 0.0412414037
   9920,  0.236291483, 0.0413538963
   9921,  0.231831074, 0.0413778462
   9922,  0.227182806,  0.041348882
   9923,  0.222430602, 0.0412906557
   9924,  0.217624217, 0.0412171558
   9925,  0.212790832, 0.0411360487
   9926,  0.207944497, 0.0410512984
   9927,  0.203092128,  0.040964853
   9928,  0.198237047, 0.0408776402
   9929,  0.193380773, 0.0407900885
   9930,  0.188523948, 0.0407023914
   9931,  0.183666915, 0.0406146273
   9932,  0.178809792, 0.0405268371
   9933,  0.173952624, 0.0404390395
   9934,  0.169095427, 0.0403512344
   9935,  0.164238244, 0.0402634256
   9936,  0.159381062, 0.0401756167
   9937,  0.154523864, 0.0400878079
   9938,  0.239814758, 0.0385053232
   9939,  0.236149788, 0.0387533307
   9940,  0.232007548, 0.0388669036
   9941,  0.227547958, 0.0388910845
   9942,  0.222898692, 0.0388618484
   9943,  0.218144536, 0.0388030633
   9944,  0.213335633, 0.0387288556
   9945,  0.208499491, 0.0386469737
   9946,  0.203650251, 0.0385614075
   9947,  0.198794946, 0.0384741351
   9948,  0.193936884, 0.0383860841
   9949,  0.189077601, 0.0382976867
   9950,  0.184217811, 0.0382091478
   9951,  0.179357782,  0.038120538
   9952,  0.174497664, 0.0380319059
   9953,  0.169637486, 0.0379432589
   9954,  0.164777294, 0.0378546119
   9955,  0.159917116, 0.0377659574
   9956,  0.155056939,  0.037677303
   9957,  0.150196746, 0.0375886522
   9958,   0.23551859, 0.0360148922
   9959,  0.231861994,  0.036265254
   9960,  0.227723584, 0.0363799147
   9961,  0.223264813, 0.0364043303
   9962,  0.218614593, 0.0363748148
   9963,  0.213858441, 0.0363154709
   9964,  0.209047049, 0.0362405553
   9965,  0.204208136, 0.0361578949
   9966,  0.199356005, 0.0360715166
   9967,  0.194497749, 0.0359834135
   9968,  0.189636722, 0.0358945206
   9969,  0.184774458,  0.035805285
   9970,  0.179911658, 0.0357159004
   9971,   0.17504862, 0.0356264487
   9972,  0.170185506, 0.0355369709
   9973,  0.165322348,  0.035447482
   9974,  0.160459161, 0.0353579856
   9975,  0.155595988, 0.0352684893
   9976,    0.1507328, 0.0351789892
   9977,  0.145869613, 0.0350894965
   9978,  0.231222421, 0.0335244574
   9979,  0.227574199, 0.0337771811
   9980,  0.223439634, 0.0338929221
   9981,  0.218981698, 0.0339175723
   9982,  0.214330494, 0.0338877812
   9983,  0.209572375, 0.0338278748
   9984,  0.204758465, 0.0337522589
   9985,   0.19991678, 0.0336688161
   9986,  0.195061773, 0.0335816219
   9987,  0.190200567, 0.0334926844
   9988,  0.185336545,  0.033402957
   9989,  0.180471301, 0.0333128795
   9990,  0.175605521,  0.033222653
   9991,  0.170739487, 0.0331323594
   9992,  0.165873364,  0.033042036
   9993,  0.161007211, 0.0329517052
   9994,  0.156141043, 0.0328613631
   9995,   0.15127486, 0.0327710211
   9996,  0.146408677, 0.0326806828
   9997,  0.141542494, 0.0325903408
   9998,  0.226926267, 0.0310340282
   9999,  0.223286405, 0.0312891081
  10000,  0.219155699, 0.0314059332
  10001,  0.214698598, 0.0314308107
  10002,  0.210046411, 0.0314007476
  10003,  0.205286294, 0.0313402861
  10004,  0.200469881, 0.0312639624
  10005,  0.195625424,  0.031179741
  10006,  0.190767527, 0.0310917329
  10007,   0.18590337, 0.0310019627
  10008,  0.181036383, 0.0309113972
  10009,  0.176168144, 0.0308204759
  10010,  0.171299368, 0.0307294037
  10011,  0.166430354, 0.0306382682
  10012,  0.161561221, 0.0305471029
  10013,  0.156692058, 0.0304559264
  10014,  0.151822895, 0.0303647425
  10015,  0.146953717, 0.0302735567
  10016,  0.142084539, 0.0301823728
  10017,  0.137215346, 0.0300911851
  10018,  0.222630113, 0.0285435989
  10019,  0.218998626, 0.0288010389
  10020,  0.214871764, 0.0289189443
  10021,  0.210415483, 0.0289440546
  10022,  0.205762312,  0.028913714
  10023,  0.201000214,   0.02885269
  10024,  0.196181297, 0.0287756622
  10025,  0.191334084, 0.0286906641
  10026,   0.18647328,  0.028601842
  10027,  0.181606174, 0.0285112411
  10028,  0.176736221, 0.0284198374
  10029,  0.171864986, 0.0283280741
  10030,  0.166993216, 0.0282361582
  10031,  0.162121192,  0.028144177
  10032,  0.157249093,  0.028052168
  10033,   0.15237692, 0.0279601458
  10034,  0.147504747,   0.02786812
  10035,  0.142632574, 0.0277760904
  10036,  0.137760401,  0.027684059
  10037,  0.132888213, 0.0275920294
  10038,  0.218334004, 0.0260531753
  10039,  0.214710891, 0.0263129734
  10040,  0.210587829, 0.0264319554
  10041,  0.206132352, 0.0264572985
  10042,  0.201478213, 0.0264266804
  10043,  0.196714133, 0.0263650995
  10044,  0.191892713, 0.0262873657
  10045,  0.187042728, 0.0262015872
  10046,  0.182179049, 0.0261119511
  10047,  0.177308992, 0.0260205213
  10048,  0.172436044, 0.0259282775
  10049,  0.167561829, 0.0258356743
  10050,  0.162687063, 0.0257429145
  10051,  0.157812044, 0.0256500877
  10052,   0.15293695, 0.0255572349
  10053,  0.148061797, 0.0254643671
  10054,  0.143186629, 0.0253714956
  10055,  0.138311446, 0.0252786223
  10056,  0.133436263, 0.0251857489
  10057,   0.12856108, 0.0250928737
  10058,  0.214037985, 0.0235627778
  10059,  0.210423172, 0.0238249227
  10060,  0.206303939, 0.0239449777
  10061,  0.201849267, 0.0239705481
  10062,  0.197194114, 0.0239396505
  10063,  0.192428052, 0.0238775071
  10064,  0.187604114, 0.0237990674
  10065,  0.182751372, 0.0237125102
  10066,  0.177884802, 0.0236220602
  10067,   0.17301181, 0.0235297978
  10068,  0.168135881, 0.0234367158
  10069,  0.163258672, 0.0233432706
  10070,  0.158380911, 0.0232496671
  10071,  0.153502911, 0.0231559984
  10072,  0.148624808, 0.0230622999
  10073,  0.143746659, 0.0229685903
  10074,  0.138868496,  0.022874875
  10075,  0.133990318,  0.022781156
  10076,  0.129112139, 0.0226874352
  10077,  0.124233961,  0.022593718
  10078,  0.209742278, 0.0210724548
  10079,   0.20613566, 0.0213369355
  10080,  0.202020139, 0.0214580391
  10081,  0.197566211, 0.0214838162
  10082,  0.192910045, 0.0214526281
  10083,  0.188141987, 0.0213899203
  10084,  0.183315545, 0.0213107727
  10085,  0.178460032, 0.0212234352
  10086,  0.173590571, 0.0211321693
  10087,  0.168714613, 0.0210390761
  10088,  0.163835704,  0.020945156
  10089,  0.158955514,  0.020850867
  10090,  0.154074758, 0.0207564235
  10091,  0.149193764, 0.0206619091
  10092,  0.144312665, 0.0205673669
  10093,  0.139431521, 0.0204728115
  10094,  0.134550363, 0.0203782506
  10095,  0.129669189, 0.0202836879
  10096,  0.124788009, 0.0201891251
  10097,  0.119906835, 0.0200945623
  10098,  0.205447733, 0.0185823925
  10099,  0.201848879, 0.0188491642
  10100,  0.197736755, 0.0189712346
  10101,  0.193283349,  0.018997157
  10102,  0.188626066, 0.0189656392
  10103,  0.183855951, 0.0189023484
  10104,  0.179026991, 0.0188224837
  10105,  0.174168691,  0.018734362
  10106,  0.169296324, 0.0186422784
  10107,  0.164417416, 0.0185483545
  10108,  0.159535542, 0.0184535943
  10109,  0.154652357, 0.0183584653
  10110,  0.149768606, 0.0182631761
  10111,  0.144884616,  0.018167818
  10112,  0.140000522,   0.01807243
  10113,  0.135116383, 0.0179770328
  10114,  0.130232215, 0.0178816281
  10115,  0.125348046, 0.0177862216
  10116,   0.12046387,  0.017690815
  10117,  0.115579695, 0.0175954085
  10118,   0.20115757, 0.0160925537
  10119,  0.197565705, 0.0163607635
  10120,  0.193456352, 0.0164829921
  10121,  0.189003125, 0.0165085718
  10122,  0.184344441,  0.016476525
  10123,  0.179572105,  0.016412627
  10124,  0.174740449, 0.0163321104
  10125,  0.169879228, 0.0162433125
  10126,  0.165003821, 0.0161505416
  10127,  0.160121828, 0.0160559192
  10128,   0.15523684, 0.0159604587
  10129,  0.150350541, 0.0158646256
  10130,  0.145463675, 0.0157686323
  10131,  0.140576556, 0.0156725682
  10132,  0.135689333, 0.0155764762
  10133,  0.130802065, 0.0154803731
  10134,  0.125914767, 0.0153842643
  10135,   0.12102747, 0.0152881509
  10136,  0.116140172, 0.0151920393
  10137,  0.111252874,  0.015095925
  10138,   0.19688639, 0.0135986079
  10139,  0.193302482, 0.0138623528
  10140,  0.189195544, 0.0139806084
  10141,  0.184741423, 0.0140038636
  10142,  0.180080071, 0.0139707988
  10143,  0.175304264, 0.0139066335
  10144,  0.170468763, 0.0138262166
  10145,  0.165603548, 0.0137376804
  10146,  0.160724074, 0.0136452317
  10147,  0.155837983, 0.0135509586
  10148,  0.150948897, 0.0134558547
  10149,   0.14605847, 0.0133603811
  10150,  0.141167477, 0.0132647473
  10151,   0.13627623, 0.0131690446
  10152,  0.131384879, 0.0130733121
  10153,  0.126493484, 0.0129775684
  10154,  0.121602081, 0.0128818173
  10155,   0.11671067, 0.0127860615
  10156,  0.111819252, 0.0126902955
  10157,  0.106927663, 0.0125947129
  10158,   0.19268468,  0.011084199
  10159,    0.1891132, 0.0113238748
  10160,  0.185005531, 0.0114267822
  10161,  0.180544689,  0.011443248
  10162,  0.175874829, 0.0114088506
  10163,  0.171090439, 0.0113462508
  10164,  0.166246742, 0.0112687852
  10165,   0.16137363,  0.011183816
  10166,  0.156486452, 0.0110951988
  10167,  0.151592761, 0.0110048633
  10168,  0.146696106,  0.010913738
  10169,  0.141798139, 0.0108222608
  10170,   0.13689959,  0.010730627
  10171,  0.132000819,  0.010638928
  10172,  0.127101928, 0.0105471984
  10173,     0.122203, 0.0104554575
  10174,  0.117304057, 0.0103637045
  10175,  0.112405121, 0.0102719255
  10176,  0.107506126, 0.0101802237
  10177,  0.102606505, 0.0100891711
  10178,  0.188668624, 0.00852560531
  10179,  0.185104132, 0.00869870558
  10180,  0.180974737, 0.00876636337
  10181,  0.176486105, 0.00877005607
  10182,  0.171790764, 0.00873546675
  10183,  0.166984916, 0.00867893081
  10184,  0.162122965, 0.00861045998
  10185,  0.157233536, 0.00853580888
  10186,  0.152331099, 0.00845808629
  10187,  0.147422612, 0.00837889127
  10188,  0.142511413, 0.00829901174
  10189,  0.137598991, 0.00821882021
  10190,  0.132686049, 0.00813848991
  10191,  0.127772883, 0.00805810001
  10192,  0.122859612, 0.00797768123
  10193,  0.117946312, 0.0078972457
  10194,  0.113033004, 0.00781678129
  10195,  0.108119719, 0.00773629267
  10196,  0.103206232, 0.00765602151
  10197, 0.0982917845, 0.00757676922
  10198,  0.185043126, 0.00591217773
  10199,  0.181415886, 0.00595022039
  10200,  0.177193195, 0.00596183352
  10201,  0.172625601, 0.00595008954
  10202,  0.167871296, 0.00591935962
  10203,  0.163021758, 0.00587573275
  10204,  0.158125922, 0.0058243745
  10205,  0.153208137, 0.00576879829
  10206,  0.148280099, 0.00571106188
  10207,  0.143347353, 0.00565226562
  10208,  0.138412476, 0.00559296971
  10209,  0.133476675, 0.00553344237
  10210,  0.128540456, 0.00547381118
  10211,  0.123604059, 0.00541413296
  10212,  0.118667588, 0.00535443099
  10213,  0.113731101, 0.00529470807
  10214,   0.10879463, 0.00523494976
  10215,  0.103858165, 0.0051751812
  10216, 0.0989214927, 0.00511562452
  10217, 0.0939840674, 0.00505687296
  10218,   0.28499499, 0.00390808703
  10219,  0.189678103, 0.00253509823
  10220,  0.194642186, 0.00256941188
  10221,  0.199606344, 0.00260365987
  10222,  0.204570517, 0.00263788737
  10223,   0.20953472, 0.00267208577
  10224,  0.214498922, 0.00270626554
  10225,   0.21946314, 0.00274043623
  10226,  0.224427342, 0.00277460064
  10227,  0.229391515, 0.0028087548
  10228,  0.234355614, 0.00284288637
  10229,  0.239319474, 0.00287696393
  10230,  0.244282827, 0.00291091483
  10231,  0.249244884, 0.00294457073
  10232,  0.254203916, 0.0029775619
  10233,   0.25915575, 0.00300910207
  10234,  0.264089406, 0.00303772022
  10235,  0.268974483, 0.00306202751
  10236,  0.273742497, 0.00308372872
  10237,  0.278254122, 0.00312143518
  10238,  0.282214791, 0.00326249329
  10239,  0.287740231, 0.00579770561
  10240,  0.291465491, 0.00817125197
  10241,  0.295560569, 0.0106494296
  10242,  0.299797773, 0.0131424544
  10243,  0.304085225, 0.0156361237
  10244,  0.308388621,  0.018130051
  10245,  0.312696904, 0.0206242613
  10246,  0.317006648, 0.0231186058
  10247,  0.321316779, 0.0256130043
  10248,  0.325627089, 0.0281074196
  10249,  0.329937398, 0.0306018423
  10250,  0.334247708, 0.0330962688
  10251,  0.338558048, 0.0355906934
  10252,  0.342868388, 0.0380851179
  10253,  0.347178727, 0.0405795425
  10254,  0.351489067, 0.0430739708
  10255,  0.355799377, 0.0455683917
  10256,  0.360109746, 0.0480628163
  10257,  0.364420086, 0.0505572408
  10258,  0.368730426, 0.0530516692
  10259,  0.373040766, 0.0555460975
  10260,  0.377351105,  0.058040522
  10261,  0.381661445, 0.0605349466
  10262,  0.385971785, 0.0630293712
  10263,  0.390282094, 0.0655237958
  10264,  0.394592434, 0.0680182204
  10265,  0.398902774, 0.0705126449
  10266,  0.403213143, 0.0730070695
  10267,  0.407523453, 0.0755015016
  10268,  0.411833793, 0.0779959261
  10269,  0.416144133, 0.0804903507
  10270,  0.420454443, 0.0829847753
  10271,  0.424764782, 0.0854791999
  10272,  0.429075122, 0.0879736245
  10273,  0.433385462,  0.090468049
  10274,  0.437695801, 0.0929624736
  10275,  0.442006141, 0.0954568982
  10276,  0.446316481, 0.0979513228
  10277,  0.450626791,   0.10044574
  10278,   0.45493713,  0.102940165
  10279,   0.45924747,  0.105434597
  10280,   0.46355781,  0.107929021
  10281,  0.467868149,  0.110423446
  10282,  0.472178489,   0.11291787
  10283,  0.476488799,  0.115412302
  10284,  0.480799168,  0.117906727
  10285,  0.485109508,  0.120401151
  10286,  0.489419818,  0.122895576
  10287,  0.493730187,  0.125389993
  10288,  0.498040527,  0.127884418
  10289,  0.502350867,  0.130378842
  10290,  0.506661177,  0.132873267
  10291,  0.510971546,  0.135367706
  10292,  0.515281916,  0.137862116
  10293,  0.519592226,  0.140356556
  10294,  0.523902535,   0.14285098
  10295,  0.528212905,  0.145345405
  10296,  0.532523274,  0.147839829
  10297,  0.536833584,  0.150334269
  10298,  0.541143894,  0.152828678
  10299,  0.545454264,  0.155323118
  10300,  0.549764514,  0.157817528
  10301,  0.554074883,  0.160311967
  10302,  0.558385253,  0.162806377
  10303,  0.562695563,  0.165300816
  10304,  0.567005873,  0.167795241
  10305,  0.571316242,  0.170289665
  10306,  0.575626552,   0.17278409
  10307,  0.579936862,  0.175278515
  10308,  0.584247231,  0.177772939
  10309,  0.588557601,  0.180267364
  10310,   0.59286797,  0.182761788
  10311,   0.59717828,  0.185256213
  10312,   0.60148859,  0.187750638
  10313,   0.60579896,  0.190245047
  10314,   0.61010927,  0.192739472
  10315,   0.61441958,  0.195233896
  10316,  0.618729949,  0.197728321
  10317,  0.623040318,  0.200222746
  10318,  0.627350628,   0.20271717
  10319,  0.631660938,  0.205211595
  10320,  0.635971308,  0.207706019
  10321,  0.640281618,  0.210200459
  10322,  0.644591928,  0.212694883
  10323,  0.648902297,  0.215189308
  10324,  0.653212607,  0.217683733
  10325,  0.657522917,  0.220178157
  10326,  0.661833286,  0.222672582
  10327,  0.666143656,  0.225167036
  10328,  0.670453966,  0.227661461
  10329,  0.674764335,  0.230155885
  10330,  0.679074645,  0.232650295
  10331,  0.683384895,  0.235144719
  10332,  0.687695265,  0.237639144
  10333,  0.692005634,  0.240133569
  10334,  0.696316004,  0.242627993
  10335,  0.700626314,  0.245122418
  10336,  0.704936683,  0.247616842
  10337,  0.709247053,  0.250111282
  10338,  0.713557363,  0.252605706
  10339,  0.717867732,  0.255100101
  10340,  0.722178042,  0.257594526
  10341,  0.726488352,   0.26008898
  10342,  0.730798662,  0.262583375
  10343,  0.735109031,    0.2650778
  10344,  0.739419401,  0.267572254
  10345,  0.743729711,  0.270066679
  10346,  0.748039961,  0.272561103
  10347,   0.75235033,  0.275055498
  10348,    0.7566607,  0.277549952
  10349,   0.76097101,  0.280044377
  10350,  0.765281379,  0.282538801
  10351,  0.769591749,  0.285033196
  10352,  0.773902059,  0.287527651
  10353,  0.778212428,  0.290022075
  10354,  0.782522917,    0.2925165
  10355,  0.786833405,  0.295010984
  10356,  0.791143835,  0.297505498
  10357,  0.786614597,  0.297510028
  10358,  0.782078028,  0.297512531
  10359,  0.777536094,  0.297513545
  10360,  0.772990882,  0.297513634
  10361,  0.768443942,  0.297513217
  10362,  0.763896167,  0.297512531
  10363,  0.759348035,  0.297511786
  10364,  0.754799604,  0.297510952
  10365,  0.750251234,  0.297510117
  10366,  0.745702803,  0.297509253
  10367,  0.741154313,  0.297508419
  10368,  0.736605883,  0.297507584
  10369,  0.732057452,   0.29750675
  10370,  0.727509022,  0.297505915
  10371,  0.722960591,  0.297505051
  10372,  0.718412161,  0.297504216
  10373,   0.71386373,  0.297503382
  10374,  0.709315181,  0.297502548
  10375,  0.704766691,  0.297501713
  10376,   0.70021826,  0.297500849
  10377,  0.782319009,  0.295019746
  10378,  0.777791142,  0.295024723
  10379,  0.773253024,  0.295026809
  10380,  0.768708467,  0.295027077
  10381,  0.764160275,  0.295026302
  10382,  0.759610295,  0.295025021
  10383,    0.7550596,  0.295023501
  10384,  0.750508428,  0.295021892
  10385,  0.745957077,  0.295020252
  10386,  0.741405725,  0.295018554
  10387,  0.736854196,  0.295016855
  10388,  0.732302785,  0.295015156
  10389,  0.727751315,  0.295013487
  10390,  0.723199844,  0.295011818
  10391,  0.718648434,   0.29501012
  10392,  0.714097023,  0.295008421
  10393,  0.709545553,  0.295006752
  10394,  0.704994023,  0.295005083
  10395,  0.700442553,  0.295003384
  10396,  0.695891142,  0.295001686
  10397,  0.778023005,  0.292529345
  10398,   0.77350378,  0.292536765
  10399,  0.768969536,  0.292539924
  10400,  0.764425635,  0.292540401
  10401,   0.75987649,  0.292539358
  10402,  0.755324423,  0.292537451
  10403,  0.750771105,  0.292535245
  10404,  0.746217132,  0.292532831
  10405,   0.74166292,  0.292530358
  10406,  0.737108588,  0.292527854
  10407,  0.732554078,  0.292525291
  10408,  0.727999628,  0.292522758
  10409,  0.723445177,  0.292520225
  10410,  0.718890667,  0.292517722
  10411,  0.714336276,  0.292515188
  10412,  0.709781885,  0.292512655
  10413,  0.705227375,  0.292510122
  10414,  0.700672925,  0.292507589
  10415,  0.696118474,  0.292505056
  10416,  0.691564083,  0.292502522
  10417,   0.77372694,  0.290038943
  10418,   0.76921618,  0.290048718
  10419,   0.76468575,   0.29005298
  10420,  0.760142744,  0.290053666
  10421,  0.755592525,  0.290052325
  10422,  0.751038432,  0.290049911
  10423,  0.746482551,   0.29004696
  10424,  0.741925836,  0.290043771
  10425,  0.737368703,  0.290040493
  10426,  0.732811332,  0.290037155
  10427,  0.728253901,  0.290033758
  10428,   0.72369647,   0.29003036
  10429,   0.71913898,  0.290026993
  10430,  0.714581609,  0.290023625
  10431,  0.710024178,  0.290020257
  10432,  0.705466688,   0.29001686
  10433,  0.700909257,  0.290013492
  10434,  0.696351826,  0.290010124
  10435,  0.691794336,  0.290006757
  10436,  0.687236905,  0.290003359
  10437,  0.769430757,  0.287548542
  10438,  0.764928401,  0.287560672
  10439,  0.760401905,  0.287566006
  10440,  0.755859733,   0.28756693
  10441,  0.751308441,  0.287565291
  10442,  0.746752441,  0.287562311
  10443,  0.742193997,  0.287558675
  10444,   0.73763454,  0.287554711
  10445,  0.733074427,  0.287550628
  10446,  0.728514075,  0.287546426
  10447,  0.723953724,  0.287542224
  10448,  0.719393373,  0.287537992
  10449,  0.714832902,   0.28753376
  10450,  0.710272491,  0.287529558
  10451,   0.70571202,  0.287525326
  10452,  0.701151609,  0.287521064
  10453,  0.696591139,  0.287516862
  10454,  0.692030668,   0.28751266
  10455,  0.687470198,  0.287508428
  10456,  0.682909787,  0.287504226
  10457,  0.765134633,  0.285058111
  10458,  0.760640621,  0.285072595
  10459,     0.756118,  0.285079032
  10460,  0.751576662,  0.285080194
  10461,  0.747024417,  0.285078287
  10462,  0.742466331,  0.285074741
  10463,  0.737905383,   0.28507039
  10464,  0.733343124,  0.285065651
  10465,   0.72878015,  0.285060704
  10466,  0.724216938,  0.285055697
  10467,  0.719653606,   0.28505066
  10468,  0.715090215,  0.285045624
  10469,  0.710526764,  0.285040557
  10470,  0.705963314,  0.285035461
  10471,  0.701399863,  0.285030365
  10472,  0.696836412,  0.285025299
  10473,  0.692273021,  0.285020232
  10474,   0.68770957,  0.285015166
  10475,  0.683146119,  0.285010129
  10476,  0.678582728,  0.285005093
  10477,  0.760838449,   0.28256768
  10478,  0.756352901,  0.282584548
  10479,  0.751834035,  0.282592028
  10480,  0.747293591,  0.282593429
  10481,  0.742740393,  0.282591254
  10482,  0.738180339,  0.282587171
  10483,  0.733616889,  0.282582104
  10484,  0.729051769,  0.282576561
  10485,  0.724485874,  0.282570809
  10486,  0.719919741,  0.282564998
  10487,  0.715353429,  0.282559097
  10488,  0.710787058,  0.282553196
  10489,  0.706220627,  0.282547295
  10490,  0.701654196,  0.282541364
  10491,  0.697087765,  0.282535434
  10492,  0.692521334,  0.282529533
  10493,  0.687954903,  0.282523632
  10494,  0.683388472,  0.282517731
  10495,  0.678821981,   0.28251183
  10496,   0.67425561,  0.282505929
  10497,  0.756542265,  0.280077249
  10498,  0.752065063,  0.280096442
  10499,   0.74755013,  0.280105054
  10500,  0.743010461,  0.280106694
  10501,  0.738456309,   0.28010422
  10502,  0.733894289,  0.280099571
  10503,  0.729328334,  0.280093789
  10504,  0.724760473,  0.280087471
  10505,  0.720191717,  0.280080914
  10506,  0.715622544,  0.280074269
  10507,  0.711053252,  0.280067563
  10508,   0.70648396,  0.280060828
  10509,  0.701914549,  0.280054063
  10510,  0.697345138,  0.280047297
  10511,  0.692775667,  0.280040503
  10512,  0.688206196,  0.280033767
  10513,  0.683636665,  0.280027032
  10514,  0.679067254,  0.280020267
  10515,  0.674497843,  0.280013502
  10516,  0.669928432,  0.280006766
  10517,  0.752246082,  0.277586818
  10518,  0.747777283,  0.277608365
  10519,  0.743266225,  0.277618051
  10520,  0.738727331,  0.277619898
  10521,  0.734172106,  0.277617186
  10522,  0.729608178,  0.277611971
  10523,  0.725039721,  0.277605474
  10524,  0.720469117,  0.277598381
  10525,  0.715897441,   0.27759102
  10526,  0.711325407,  0.277583539
  10527,  0.706753075,   0.27757597
  10528,  0.702180803,    0.2775684
  10529,  0.697608352,    0.2775608
  10530,   0.69303596,  0.277553201
  10531,  0.688463449,  0.277545571
  10532,  0.683891058,  0.277537972
  10533,  0.679318547,  0.277530372
  10534,  0.674746096,  0.277522802
  10535,  0.670173645,  0.277515203
  10536,  0.665601313,  0.277507603
  10537,  0.747950017,  0.275096387
  10538,  0.743489504,  0.275120318
  10539,   0.73898226,  0.275131047
  10540,  0.734444141,  0.275133133
  10541,  0.729888082,  0.275130153
  10542,  0.725322068,  0.275124371
  10543,  0.720751047,  0.275117189
  10544,  0.716177702,  0.275109291
  10545,  0.711603165,  0.275101125
  10546,  0.707028151,   0.27509281
  10547,  0.702452898,  0.275084436
  10548,  0.697877586,  0.275076002
  10549,  0.693302214,  0.275067568
  10550,  0.688726783,  0.275059104
  10551,  0.684151292,   0.27505064
  10552,  0.679575861,  0.275042176
  10553,  0.675000429,  0.275033742
  10554,  0.670424938,  0.275025308
  10555,  0.665849566,  0.275016904
  10556,  0.661274195,   0.27500844
  10557,  0.743653774,  0.272605956
  10558,  0.739201665,  0.272632241
  10559,  0.734698296,  0.272644073
  10560,  0.730161071,  0.272646368
  10561,  0.725603938,  0.272643119
  10562,  0.721036017,  0.272636771
  10563,  0.716462493,  0.272628874
  10564,  0.711886346,  0.272620231
  10565,  0.707308948,  0.272611231
  10566,  0.702730954,  0.272602081
  10567,  0.698152721,  0.272592843
  10568,  0.693574369,  0.272583574
  10569,  0.688996077,  0.272574306
  10570,  0.684417665,  0.272565007
  10571,  0.679839194,  0.272555709
  10572,  0.675260782,  0.272546411
  10573,  0.670682311,  0.272537112
  10574,   0.66610384,  0.272527844
  10575,  0.661525428,  0.272518575
  10576,  0.656947017,  0.272509277
  10577,   0.73935765,  0.270115525
  10578,  0.734913886,  0.270144165
  10579,  0.730414271,  0.270157099
  10580,  0.725877881,  0.270159632
  10581,  0.721319795,  0.270156085
  10582,  0.716749847,  0.270149171
  10583,   0.71217382,  0.270140588
  10584,  0.707594991,  0.270131171
  10585,  0.703014672,  0.270121336
  10586,  0.698433757,  0.270111352
  10587,  0.693852544,  0.270101279
  10588,  0.689271212,  0.270091176
  10589,  0.684689879,  0.270081043
  10590,  0.680108488,   0.27007091
  10591,  0.675527036,  0.270060778
  10592,  0.670945644,  0.270050645
  10593,  0.666364193,  0.270040512
  10594,  0.661782742,  0.270030379
  10595,   0.65720129,  0.270020276
  10596,  0.652619898,  0.270010144
  10597,  0.735061526,  0.267625093
  10598,  0.730626106,  0.267656118
  10599,  0.726130366,  0.267670095
  10600,   0.72159481,  0.267672896
  10601,  0.717035711,  0.267669052
  10602,  0.712463737,  0.267661572
  10603,  0.707885265,  0.267652273
  10604,  0.703303635,  0.267642081
  10605,  0.698720455,  0.267631471
  10606,   0.69413656,  0.267620623
  10607,  0.689552307,  0.267609715
  10608,  0.684968054,  0.267598748
  10609,  0.680383742,  0.267587781
  10610,   0.67579931,  0.267576814
  10611,  0.671214879,  0.267565846
  10612,  0.666630507,  0.267554879
  10613,  0.662046075,  0.267543912
  10614,  0.657461643,  0.267532945
  10615,  0.652877212,  0.267521977
  10616,   0.64829278,   0.26751098
  10617,  0.730765343,  0.265134662
  10618,  0.726338327,  0.265168011
  10619,  0.721846461,  0.265183091
  10620,   0.71731174,  0.265186101
  10621,  0.712751627,  0.265182018
  10622,  0.708177686,  0.265174001
  10623,  0.703596711,  0.265163988
  10624,  0.699012339,  0.265152991
  10625,  0.694426239,  0.265141577
  10626,  0.689839363,  0.265129924
  10627,   0.68525219,  0.265118152
  10628,  0.680664897,   0.26510635
  10629,  0.676077604,  0.265094519
  10630,  0.671490192,  0.265082717
  10631,  0.666902781,  0.265070915
  10632,  0.662315369,  0.265059114
  10633,  0.657727957,  0.265047312
  10634,  0.653140545,   0.26503548
  10635,  0.648553073,  0.265023649
  10636,  0.643965662,  0.265011817
  10637,  0.726469159,  0.262644231
  10638,  0.722050548,  0.262679964
  10639,  0.717562556,  0.262696087
  10640,   0.71302861,  0.262699366
  10641,  0.708467543,  0.262694985
  10642,  0.703891635,  0.262686402
  10643,  0.699308157,  0.262675703
  10644,  0.694720984,  0.262663931
  10645,  0.690132082,  0.262651682
  10646,  0.685542226,  0.262639195
  10647,  0.680952072,  0.262626588
  10648,   0.67636174,  0.262613952
  10649,  0.671771407,  0.262601316
  10650,  0.667181015,   0.26258865
  10651,  0.662590623,  0.262575984
  10652,  0.658000231,  0.262563318
  10653,  0.653409779,  0.262550652
  10654,  0.648819327,  0.262537986
  10655,  0.644228876,   0.26252535
  10656,  0.639638484,  0.262512684
  10657,  0.722173035,   0.26015377
  10658,  0.717762768,  0.260191858
  10659,  0.713278651,  0.260209113
  10660,   0.70874548,    0.2602126
  10661,    0.7041834,  0.260207951
  10662,  0.699605644,  0.260198832
  10663,  0.695019603,  0.260187417
  10664,  0.690429628,   0.26017487
  10665,  0.685837746,  0.260161787
  10666,  0.681244969,  0.260148466
  10667,  0.676651895,  0.260135055
  10668,  0.672058582,  0.260121554
  10669,   0.66746527,  0.260108054
  10670,  0.662871838,  0.260094583
  10671,  0.658278465,  0.260081053
  10672,  0.653685033,  0.260067523
  10673,  0.649091601,  0.260054022
  10674,  0.644498169,  0.260040522
  10675,  0.639904737,  0.260027021
  10676,  0.635311365,  0.260013521
  10677,  0.717876852,  0.257663339
  10678,  0.713474989,  0.257703781
  10679,  0.708994687,  0.257722139
  10680,  0.704462349,  0.257725835
  10681,  0.699899316,  0.257720888
  10682,  0.695319474,  0.257711232
  10683,  0.690731049,  0.257699102
  10684,  0.686138391,  0.257685781
  10685,  0.681543529,  0.257671893
  10686,  0.676947832,  0.257657737
  10687,  0.672351718,  0.257643461
  10688,  0.667755425,  0.257629156
  10689,  0.663159132,  0.257614821
  10690,   0.65856272,  0.257600486
  10691,  0.653966308,  0.257586122
  10692,  0.649369895,  0.257571757
  10693,  0.644773424,  0.257557392
  10694,  0.640177011,  0.257543027
  10695,  0.635580659,  0.257528692
  10696,  0.630984247,  0.257514358
  10697,  0.713580728,  0.255172908
  10698,   0.70918721,  0.255215734
  10699,  0.704710722,  0.255235136
  10700,  0.700179219,  0.255239069
  10701,  0.695615232,  0.255233854
  10702,  0.691033483,  0.255223602
  10703,  0.686442494,  0.255210817
  10704,  0.681846976,  0.255196691
  10705,  0.677249253,  0.255181968
  10706,  0.672650635,  0.255167007
  10707,    0.6680516,  0.255151898
  10708,  0.663452327,  0.255136728
  10709,  0.658852994,  0.255121589
  10710,  0.654253602,   0.25510639
  10711,   0.64965415,   0.25509119
  10712,  0.645054758,  0.255075991
  10713,  0.640455306,  0.255060792
  10714,  0.635855913,  0.255045593
  10715,  0.631256521,  0.255030394
  10716,  0.626657128,  0.255015194
  10717,  0.709284544,  0.252682507
  10718,   0.70489943,  0.252727658
  10719,  0.700426757,  0.252748162
  10720,  0.695896149,  0.252752334
  10721,  0.691331208,   0.25274682
  10722,  0.686747432,  0.252736032
  10723,  0.682153881,  0.252722502
  10724,  0.677555561,  0.252707601
  10725,  0.672955036,  0.252692103
  10726,  0.668353438,  0.252676308
  10727,  0.663751364,  0.252660364
  10728,   0.65914917,   0.25264436
  10729,  0.654546857,  0.252628326
  10730,  0.649944425,  0.252612293
  10731,  0.645341992,  0.252596259
  10732,   0.64073962,  0.252580196
  10733,  0.636137187,  0.252564132
  10734,  0.631534815,  0.252548099
  10735,  0.626932383,  0.252532065
  10736,   0.62232995,  0.252516031
  10737,   0.70498842,  0.250192076
  10738,  0.700611591,  0.250239581
  10739,  0.696142793,  0.250261188
  10740,  0.691613078,  0.250265568
  10741,  0.687047124,  0.250259787
  10742,  0.682461321,  0.250248432
  10743,  0.677865267,  0.250234187
  10744,  0.673264146,   0.25021854
  10745,   0.66866076,  0.250202209
  10746,  0.664056242,  0.250185579
  10747,  0.659451246,    0.2501688
  10748,  0.654846013,  0.250151962
  10749,  0.650240719,  0.250135124
  10750,  0.645635307,  0.250118226
  10751,  0.641029894,  0.250101328
  10752,  0.636424482,   0.25008443
  10753,   0.63181901,  0.250067532
  10754,  0.627213597,  0.250050664
  10755,  0.622608185,  0.250033766
  10756,  0.618002772,  0.250016868
  10757,  0.700692236,  0.247701615
  10758,  0.696323872,  0.247751504
  10759,  0.691858888,  0.247774184
  10760,  0.687329888,  0.247778803
  10761,   0.68276298,  0.247772753
  10762,  0.678175211,  0.247760847
  10763,  0.673576653,  0.247745901
  10764,   0.66897285,   0.24772948
  10765,  0.664366543,  0.247712344
  10766,  0.659759045,   0.24769485
  10767,  0.655151069,  0.247677237
  10768,  0.650542855,  0.247659564
  10769,  0.645934582,  0.247641861
  10770,  0.641326189,  0.247624129
  10771,  0.636717796,  0.247606397
  10772,  0.632109344,  0.247588649
  10773,  0.627500892,  0.247570902
  10774,  0.622892499,   0.24755317
  10775,  0.618284106,  0.247535452
  10776,  0.613675714,  0.247517735
  10777,  0.696396112,  0.245211199
  10778,  0.692036092,  0.245263442
  10779,  0.687574923,  0.245287195
  10780,  0.683046818,  0.245292053
  10781,  0.678478837,   0.24528572
  10782,  0.673889041,  0.245273262
  10783,  0.669288039,  0.245257601
  10784,  0.664681494,  0.245240405
  10785,  0.660072327,  0.245222449
  10786,  0.655461848,  0.245204136
  10787,  0.650850892,  0.245185673
  10788,  0.646239638,  0.245167151
  10789,  0.641628385,  0.245148614
  10790,  0.637017012,  0.245130047
  10791,  0.632405639,  0.245111465
  10792,  0.627794147,  0.245092869
  10793,  0.623182774,  0.245074287
  10794,  0.618571341,  0.245055705
  10795,  0.613959968,  0.245037138
  10796,  0.609348536,  0.245018587
  10797,  0.692099869,  0.242720783
  10798,  0.687748253,  0.242775381
  10799,  0.683290958,  0.242800191
  10800,  0.678763628,  0.242805302
  10801,  0.674194694,  0.242798686
  10802,   0.66960299,  0.242785662
  10803,  0.664999485,  0.242769301
  10804,  0.660390139,    0.2427513
  10805,   0.65577805,   0.24273254
  10806,  0.651164651,  0.242713422
  10807,  0.646550655,  0.242694125
  10808,  0.641936481,  0.242674768
  10809,  0.637322187,  0.242655367
  10810,  0.632707834,   0.24263595
  10811,  0.628093481,  0.242616534
  10812,  0.623479009,  0.242597103
  10813,  0.618864655,  0.242577672
  10814,  0.614250243,  0.242558256
  10815,   0.60963583,   0.24253884
  10816,  0.605021477,  0.242519423
  10817,  0.687803686,  0.240230352
  10818,  0.683460474,  0.240287289
[truncated: 1,272,100 more chars]
