# Supplementary material for: FEM and Analytical Modeling of the Incipient Chip Formation for the Generation of Micro-Features
Source: Materials (Basel). 2021 Jul 6;14(14):3789. doi: 10.3390/ma14143789 (PMC8306726; doi:10.3390/ma14143789)
Supplement: Supplementary file 1 [file materials-14-03789-s001.zip › abaqus_inp_files/4_blade_movement.inp]

*Heading
** Job name: cut_4 Model name: Model-4
** Generated by: Abaqus/CAE 6.14-5
*Preprint, echo=NO, model=NO, history=NO, contact=NO
*Restart, read, step=3
** ----------------------------------------------------------------
** 
** STEP: Step-4
** 
*Step, name=Step-4, nlgeom=YES
*Dynamic, Explicit, adiabatic
, 0.08
*Bulk Viscosity
0.06, 1.2
** Mass Scaling: Semi-Automatic
**               Whole Model
*Fixed Mass Scaling, dt=0.00001, type=below min
** 
** BOUNDARY CONDITIONS
** 
** Name: BC-1 Type: Symmetry/Antisymmetry/Encastre
*Boundary, op=NEW
Set-10, ENCASTRE
** Name: BC-2 Type: Symmetry/Antisymmetry/Encastre
*Boundary, op=NEW
Set-20, XSYMM
** Name: displ_blade Type: Displacement/Rotation
*Boundary, op=NEW
** Name: pitch_blade Type: Displacement/Rotation
*Boundary, op=NEW, amplitude=history_pitch
RP_blade, 1, 1, -0.1
RP_blade, 2, 2
RP_blade, 3, 3
RP_blade, 4, 4
RP_blade, 5, 5
RP_blade, 6, 6
** 
** OUTPUT REQUESTS
** 
*Restart, write, number interval=1, time marks=NO
** 
** FIELD OUTPUT: F-Output-1
** 
*Output, field, time interval=0.032
*Node Output
A, RF, U, V
*Element Output, directions=YES
DENSITY, EMSF, EVF, LE, PE, PEEQ, PEEQVAVG, PEVAVG, S, SDEG, STATUS, SVAVG, TEMP
*Contact Output
CSTRESS, 
** 
** HISTORY OUTPUT: H-Output-1
** 
*Output, history, variable=PRESELECT
*End Step
