# Supplementary material for: FEM and Analytical Modeling of the Incipient Chip Formation for the Generation of Micro-Features
Source: Materials (Basel). 2021 Jul 6;14(14):3789. doi: 10.3390/ma14143789 (PMC8306726; doi:10.3390/ma14143789)
Supplement: Supplementary file 1 [file materials-14-03789-s001.zip › Ansys precut 1.txt]

/clear
/title,gecko_mold
/filname,gecko_mold

p=0,1
pi=acos(-1)
spoglia=1*pi/180
alpha=60*pi/180
semilama=17*pi/180
gamma=alpha+semilama+spoglia
teta=0.2*pi/180
size=0.02
sizel=0.01

/prep7
et,1,183
keyopt,1,3,1
mp,ex,1,70000
mp,nuxy,1,.33
tb,biso,1,1
tbtemp,0
tbdata,1,700,0
mp,ex,2,200000
mp,nuxy,2,.3

k,1
k,2,10/20
k,3,10/20,5/20
k,4,,5/20
k,8,5/20-(0.1/tan(alpha)),(5/20)-0.1
k,9,(5-(5/tan(alpha))+(5/tan(alpha+teta)))/20,5/20
k,10,5/20-(5/20/tan(alpha))+(5/20/tan(alpha-teta)),5/20
!l,1,8
!l,8,9
!l,9,4
!l,4,1
!l,8,2
!l,2,3
!l,3,10
!l,10,8

l,1,2
l,2,3
l,3,10
l,10,8
l,8,9
l,9,4
l,4,1

k,5,5/20,5/20
k,6,5/20+5/20*cos(gamma-semilama),5/20+5/20*sin(gamma-semilama)
k,7,5/20+5/20*cos(gamma+semilama),5/20+5/20*sin(gamma+semilama)
k,11,5/20+(5/20*cos(gamma-semilama))/2,5/20+(5/20*sin(gamma-semilama))/2
k,12,5/20+(5/20*cos(gamma+semilama))/2,5/20+(5/20*sin(gamma+semilama))/2

l,5,11
l,11,6
l,6,7
l,7,12
l,12,5

al,1,2,3,4,5,6,7
al,8,9,10,11,12

esize,size
lesize,4,sizel
lesize,5,sizel
lesize,8,sizel
lesize,12,sizel
type,1
mat,1
!amesh,1,2
amesh,1
mat,2
!amesh,3
amesh,2

!lsel,s,line,,2,8,6
lsel,s,line,,4,5,1
nsll,s,1
cm,contact123,node
allsel

!lsel,s,line,,9,11,2
lsel,s,line,,8,12,4
nsll,s,1
cm,target123,node
allsel
